# Supplementary material for: Measuring the disease burden of seasonal influenza in Germany 2015 - 2020 using the incidence-based disability-adjusted life years (DALYs)
Source: BMC Infect Dis. 2025 Mar 26;25:413. doi: 10.1186/s12879-025-10613-2 (PMC11948870; doi:10.1186/s12879-025-10613-2)
Supplement: Supplementary file 2 — Supplementary Material 2. Detailed results for all years and scenarios. [file 12879_2025_10613_MOESM2_ESM.xls]

## Sheet: Baseline Scenario 2015
Illness	Cases per Year			Incidence per 100,000			YLD per Year			YLL per Year			DALY per Year			DALY per Case			YLD per 100,000			YLL per 100,000			DALY per 100,000			DALY per 100,000
				Stratum Specific Population															Stratum Specific Population			Stratum Specific Population			Stratum Specific Population			Total Population
Acute
Symptomatic							4651.86			0			4651.86			0.000761377			5.72906			0			5.72906			5.72906
							4000.29	4648.74	5316.13	0	0	0	4000.29	4648.74	5316.13	0.000654734	0.000760867	0.0008701	4.92661	5.72522	6.54716	0	0	0	4.92661	5.72522	6.54716	4.92661	5.72522	6.54716
cases	6109793			7524.6			4651.86						4651.86						5.72906						5.72906			5.72906
	6109793	6109793	6109793	7524.6	7524.6	7524.6	4000.29	4648.74	5316.13				4000.29	4648.74	5316.13				4.92661	5.72522	6.54716				4.92661	5.72522	6.54716	4.92661	5.72522	6.54716
death	0			0						0			0									0			0			0
	0	0	0	0	0	0				0	0	0	0	0	0							0	0	0	0	0	0	0	0	0
Acute Total							4651.86			0			4651.86			0.000761377			5.72906			0			5.72906			5.72906
							4000.29	4648.74	5316.13	0	0	0	4000.29	4648.74	5316.13	0.000654734	0.000760867	0.0008701	4.92661	5.72522	6.54716	0	0	0	4.92661	5.72522	6.54716	4.92661	5.72522	6.54716
Sequelae
Sepsis							12.6034			5462.33			5474.93			0.000896091			0.0155219			6.72721			6.74273			6.74273
							12.1223	12.6023	13.0917	5378.84	5462.66	5544.45	5391.46	5475.26	5557.05	0.000882429	0.000896145	0.000909532	0.0149294	0.0155206	0.0161233	6.62439	6.72762	6.82835	6.63993	6.74314	6.84387	6.63993	6.74314	6.84387
cases	592.65			0.729887			12.6034						12.6034						0.0155219						0.0155219			0.0155219
	592.65	592.65	592.65	0.729887	0.729887	0.729887	12.1223	12.6023	13.0917				12.1223	12.6023	13.0917				0.0149294	0.0155206	0.0161233				0.0149294	0.0155206	0.0161233	0.0149294	0.0155206	0.0161233
death	130.48			0.160694						5462.33			5462.33									6.72721			6.72721			6.72721
	128.642	130.484	132.289	0.158431	0.160699	0.162922				5378.84	5462.66	5544.45	5378.84	5462.66	5544.45							6.62439	6.72762	6.82835	6.62439	6.72762	6.82835	6.62439	6.72762	6.82835
Perm. Disab. due to Sepsis							1180.98			0			1180.98			0.000193293			1.45446			0			1.45446			1.45446
							1180.95	1180.98	1181.01	0	0	0	1180.95	1180.98	1181.01	0.000193288	0.000193293	0.000193299	1.45442	1.45446	1.4545	0	0	0	1.45442	1.45446	1.4545	1.45442	1.45446	1.4545
cases	100.75			0.124081			1180.98						1180.98						1.45446						1.45446			1.45446
	100.75	100.75	100.75	0.124081	0.124081	0.124081	1180.95	1180.98	1181.01				1180.95	1180.98	1181.01				1.45442	1.45446	1.4545				1.45442	1.45446	1.4545	1.45442	1.45446	1.4545
death	0			0						0			0									0			0			0
	0	0	0	0	0	0				0	0	0	0	0	0							0	0	0	0	0	0	0	0	0
Sinusitis							51.2534			0			51.2534			8.38874e-06			0.0631219			0			0.0631219			0.0631219
							46.4635	51.2546	56.0105	0	0	0	46.4635	51.2546	56.0105	7.60476e-06	8.38893e-06	9.16733e-06	0.0572228	0.0631234	0.0689805	0	0	0	0.0572228	0.0631234	0.0689805	0.0572228	0.0631234	0.0689805
cases	14663.5			18.059			51.2534						51.2534						0.0631219						0.0631219			0.0631219
	14663.5	14663.5	14663.5	18.059	18.059	18.059	46.4635	51.2546	56.0105				46.4635	51.2546	56.0105				0.0572228	0.0631234	0.0689805				0.0572228	0.0631234	0.0689805	0.0572228	0.0631234	0.0689805
death	0			0						0			0									0			0			0
	0	0	0	0	0	0				0	0	0	0	0	0							0	0	0	0	0	0	0	0	0
ARDS							27.0388			11655.8			11682.9			0.00191216			0.0333			14.3549			14.3882			14.3882
							23.2006	27.0511	30.8318	11655.8	11655.8	11655.8	11679	11682.9	11686.7	0.00191153	0.00191216	0.00191278	0.0285731	0.0333152	0.0379714	14.3549	14.3549	14.3549	14.3835	14.3882	14.3929	14.3835	14.3882	14.3929
cases	1405.25			1.73066			27.0388						27.0388						0.0333						0.0333			0.0333
	1405.25	1405.25	1405.25	1.73066	1.73066	1.73066	23.2006	27.0511	30.8318				23.2006	27.0511	30.8318				0.0285731	0.0333152	0.0379714				0.0285731	0.0333152	0.0379714	0.0285731	0.0333152	0.0379714
death	562.101			0.692264						11655.8			11655.8									14.3549			14.3549			14.3549
	562.101	562.101	562.101	0.692264	0.692264	0.692264				11655.8	11655.8	11655.8	11655.8	11655.8	11655.8							14.3549	14.3549	14.3549	14.3549	14.3549	14.3549	14.3549	14.3549	14.3549
Perm. Disab. due to ARDS							2937.27			0			2937.27			0.000480748			3.61744			0			3.61744			3.61744
							2937.27	2937.27	2937.27	0	0	0	2937.27	2937.27	2937.27	0.000480748	0.000480748	0.000480748	3.61744	3.61744	3.61744	0	0	0	3.61744	3.61744	3.61744	3.61744	3.61744	3.61744
cases	786.941			0.969169			2937.27						2937.27						3.61744						3.61744			3.61744
	786.941	786.941	786.941	0.969169	0.969169	0.969169	2937.27	2937.27	2937.27				2937.27	2937.27	2937.27				3.61744	3.61744	3.61744				3.61744	3.61744	3.61744	3.61744	3.61744	3.61744
death	0			0						0			0									0			0			0
	0	0	0	0	0	0				0	0	0	0	0	0							0	0	0	0	0	0	0	0	0
Myokarditis							11.9956			51149			51161			0.00837361			0.0147734			62.9933			63.0081			63.0081
							11.3352	11.9959	12.6616	51149	51149	51149	51160.4	51161	51161.7	0.0083735	0.00837361	0.00837372	0.0139601	0.0147737	0.0155936	62.9933	62.9933	62.9933	63.0073	63.0081	63.0089	63.0073	63.0081	63.0089
cases	6109.79			7.5246			11.9956						11.9956						0.0147734						0.0147734			0.0147734
	6109.79	6109.79	6109.79	7.5246	7.5246	7.5246	11.3352	11.9959	12.6616				11.3352	11.9959	12.6616				0.0139601	0.0147737	0.0155936				0.0139601	0.0147737	0.0155936	0.0139601	0.0147737	0.0155936
death	1221.96			1.50492						51149			51149									62.9933			62.9933			62.9933
	1221.96	1221.96	1221.96	1.50492	1.50492	1.50492				51149	51149	51149	51149	51149	51149							62.9933	62.9933	62.9933	62.9933	62.9933	62.9933	62.9933	62.9933	62.9933
Encephalitis							94.0312			81801.3			81895.3			0.0134039			0.115805			100.744			100.859			100.859
							89.2014	94.0297	98.8925	81801.3	81801.3	81801.3	81890.5	81895.3	81900.2	0.0134032	0.0134039	0.0134047	0.109857	0.115804	0.121792	100.744	100.744	100.744	100.853	100.859	100.865	100.853	100.859	100.865
cases	12219.6			15.0492			94.0312						94.0312						0.115805						0.115805			0.115805
	12219.6	12219.6	12219.6	15.0492	15.0492	15.0492	89.2014	94.0297	98.8925				89.2014	94.0297	98.8925				0.109857	0.115804	0.121792				0.109857	0.115804	0.121792	0.109857	0.115804	0.121792
death	1955.13			2.40787						81801.3			81801.3									100.744			100.744			100.744
	1955.13	1955.13	1955.13	2.40787	2.40787	2.40787				81801.3	81801.3	81801.3	81801.3	81801.3	81801.3							100.744	100.744	100.744	100.744	100.744	100.744	100.744	100.744	100.744
Otitis Media							60.6229			0			60.6229			9.92225e-06			0.074661			0			0.074661			0.074661
							55.0647	60.5845	66.3847	0	0	0	55.0647	60.5845	66.3847	9.01254e-06	9.91597e-06	1.08653e-05	0.0678158	0.0746138	0.0817571	0	0	0	0.0678158	0.0746138	0.0817571	0.0678158	0.0746138	0.0817571
cases	92257.9			113.622			60.6229						60.6229						0.074661						0.074661			0.074661
	92257.9	92257.9	92257.9	113.622	113.622	113.622	55.0647	60.5845	66.3847				55.0647	60.5845	66.3847				0.0678158	0.0746138	0.0817571				0.0678158	0.0746138	0.0817571	0.0678158	0.0746138	0.0817571
death	0			0						0			0									0			0			0
	0	0	0	0	0	0				0	0	0	0	0	0							0	0	0	0	0	0	0	0	0
Deafness							53.2801			0			53.2801			8.72044e-06			0.0656179			0			0.0656179			0.0656179
							53.2776	53.2801	53.2826	0	0	0	53.2776	53.2801	53.2826	8.72003e-06	8.72044e-06	8.72085e-06	0.0656148	0.0656179	0.065621	0	0	0	0.0656148	0.0656179	0.065621	0.0656148	0.0656179	0.065621
cases	5.53547			0.00681729			53.2801						53.2801						0.0656179						0.0656179			0.0656179
	5.53547	5.53547	5.53547	0.00681729	0.00681729	0.00681729	53.2776	53.2801	53.2826				53.2776	53.2801	53.2826				0.0656148	0.0656179	0.065621				0.0656148	0.0656179	0.065621	0.0656148	0.0656179	0.065621
death	0			0						0			0									0			0			0
	0	0	0	0	0	0				0	0	0	0	0	0							0	0	0	0	0	0	0	0	0
Bronchitis							454.959			0			454.959			7.44639e-05			0.560311			0			0.560311			0.560311
							412.642	455.033	497.21	0	0	0	412.642	455.033	497.21	6.75379e-05	7.4476e-05	8.13792e-05	0.508196	0.560402	0.612346	0	0	0	0.508196	0.560402	0.612346	0.508196	0.560402	0.612346
cases	130139			160.274			454.959						454.959						0.560311						0.560311			0.560311
	130139	130139	130139	160.274	160.274	160.274	412.642	455.033	497.21				412.642	455.033	497.21				0.508196	0.560402	0.612346				0.508196	0.560402	0.612346	0.508196	0.560402	0.612346
death	0			0						0			0									0			0			0
	0	0	0	0	0	0				0	0	0	0	0	0							0	0	0	0	0	0	0	0	0
Chronic Bronch.							33748.3			0			33748.3			0.00552363			41.5632			0			41.5632			41.5632
							29344.9	33750.9	38149.8	0	0	0	29344.9	33750.9	38149.8	0.00480292	0.00552406	0.00624404	36.1401	41.5664	46.9839	0	0	0	36.1401	41.5664	46.9839	36.1401	41.5664	46.9839
cases	3643.88			4.48767			33748.3						33748.3						41.5632						41.5632			41.5632
	3643.88	3643.88	3643.88	4.48767	4.48767	4.48767	29344.9	33750.9	38149.8				29344.9	33750.9	38149.8				36.1401	41.5664	46.9839				36.1401	41.5664	46.9839	36.1401	41.5664	46.9839
death	0			0						0			0									0			0			0
	0	0	0	0	0	0				0	0	0	0	0	0							0	0	0	0	0	0	0	0	0
Pneumonia							904.969			260809			261714			0.0428352			1.11453			321.203			322.318			322.318
							843.558	905.223	965.201	260809	260809	260809	261653	261714	261774	0.0428251	0.0428352	0.042845	1.0389	1.11484	1.18871	321.203	321.203	321.203	322.242	322.318	322.392	322.242	322.318	322.392
cases	244636			301.285			904.969						904.969						1.11453						1.11453			1.11453
	244636	244636	244636	301.285	301.285	301.285	843.558	905.223	965.201				843.558	905.223	965.201				1.0389	1.11484	1.18871				1.0389	1.11484	1.18871	1.0389	1.11484	1.18871
death	38993			48.0224						260809			260809									321.203			321.203			321.203
	38993	38993	38993	48.0224	48.0224	48.0224				260809	260809	260809	260809	260809	260809							321.203	321.203	321.203	321.203	321.203	321.203	321.203	321.203	321.203
Sequelae Total							39537.3			410878			450415			0.0737201			48.6927			506.022			554.715			554.715
							35133.3	39537.4	43941.3	410794	410878	410960	446005	450416	454817	0.0729984	0.0737203	0.0744407	43.2689	48.6929	54.1166	505.919	506.023	506.123	549.284	554.716	560.137	549.284	554.716	560.137
All Health Outcomes Total							44189.1			410878			455067			0.0744815			54.4218			506.022			560.444			560.444
							39714.1	44185.8	48625.6	410794	410878	410960	450591	455064	459506	0.073749	0.0744811	0.075208	48.9105	54.4177	59.8856	505.919	506.023	506.123	554.932	560.441	565.911	554.932	560.441	565.911

## Sheet: Lower-bound scenario 2015
Illness	Cases per Year			Incidence per 100,000			YLD per Year			YLL per Year			DALY per Year			DALY per Case			YLD per 100,000			YLL per 100,000			DALY per 100,000			DALY per 100,000
				Stratum Specific Population															Stratum Specific Population			Stratum Specific Population			Stratum Specific Population			Total Population
Acute
Symptomatic							4653.77			0			4653.77			0.000761691			5.73142			0			5.73142			5.73142
							4003.37	4650.53	5325.72	0	0	0	4003.37	4650.53	5325.72	0.000655238	0.000761159	0.000871669	4.9304	5.72742	6.55896	0	0	0	4.9304	5.72742	6.55896	4.9304	5.72742	6.55896
cases	6109793			7524.6			4653.77						4653.77						5.73142						5.73142			5.73142
	6109793	6109793	6109793	7524.6	7524.6	7524.6	4003.37	4650.53	5325.72				4003.37	4650.53	5325.72				4.9304	5.72742	6.55896				4.9304	5.72742	6.55896	4.9304	5.72742	6.55896
death	0			0						0			0									0			0			0
	0	0	0	0	0	0				0	0	0	0	0	0							0	0	0	0	0	0	0	0	0
Acute Total							4653.77			0			4653.77			0.000761691			5.73142			0			5.73142			5.73142
							4003.37	4650.53	5325.72	0	0	0	4003.37	4650.53	5325.72	0.000655238	0.000761159	0.000871669	4.9304	5.72742	6.55896	0	0	0	4.9304	5.72742	6.55896	4.9304	5.72742	6.55896
Sequelae
Sepsis							12.6021			5462.44			5475.04			0.000896109			0.0155202			6.72734			6.74287			6.74287
							12.1189	12.6008	13.0867	5379.74	5462.44	5544.95	5392.4	5475.06	5557.52	0.000882583	0.000896112	0.000909609	0.0149252	0.0155188	0.0161171	6.6255	6.72735	6.82896	6.64109	6.74289	6.84445	6.64109	6.74289	6.84445
cases	592.65			0.729887			12.6021						12.6021						0.0155202						0.0155202			0.0155202
	592.65	592.65	592.65	0.729887	0.729887	0.729887	12.1189	12.6008	13.0867				12.1189	12.6008	13.0867				0.0149252	0.0155188	0.0161171				0.0149252	0.0155188	0.0161171	0.0149252	0.0155188	0.0161171
death	130.482			0.160697						5462.44			5462.44									6.72734			6.72734			6.72734
	128.66	130.483	132.294	0.158453	0.160698	0.162929				5379.74	5462.44	5544.95	5379.74	5462.44	5544.95							6.6255	6.72735	6.82896	6.6255	6.72735	6.82896	6.6255	6.72735	6.82896
Perm. Disab. due to Sepsis							1180.98			0			1180.98			0.000193293			1.45446			0			1.45446			1.45446
							1180.95	1180.98	1181.01	0	0	0	1180.95	1180.98	1181.01	0.000193288	0.000193293	0.000193299	1.45442	1.45446	1.4545	0	0	0	1.45442	1.45446	1.4545	1.45442	1.45446	1.4545
cases	100.75			0.124081			1180.98						1180.98						1.45446						1.45446			1.45446
	100.75	100.75	100.75	0.124081	0.124081	0.124081	1180.95	1180.98	1181.01				1180.95	1180.98	1181.01				1.45442	1.45446	1.4545				1.45442	1.45446	1.4545	1.45442	1.45446	1.4545
death	0			0						0			0									0			0			0
	0	0	0	0	0	0				0	0	0	0	0	0							0	0	0	0	0	0	0	0	0
Sinusitis							51.2636			0			51.2636			8.3904e-06			0.0631344			0			0.0631344			0.0631344
							46.4972	51.2754	55.9702	0	0	0	46.4972	51.2754	55.9702	7.61027e-06	8.39232e-06	9.16074e-06	0.0572643	0.0631489	0.0689309	0	0	0	0.0572643	0.0631489	0.0689309	0.0572643	0.0631489	0.0689309
cases	14663.5			18.059			51.2636						51.2636						0.0631344						0.0631344			0.0631344
	14663.5	14663.5	14663.5	18.059	18.059	18.059	46.4972	51.2754	55.9702				46.4972	51.2754	55.9702				0.0572643	0.0631489	0.0689309				0.0572643	0.0631489	0.0689309	0.0572643	0.0631489	0.0689309
death	0			0						0			0									0			0			0
	0	0	0	0	0	0				0	0	0	0	0	0							0	0	0	0	0	0	0	0	0
ARDS							27.0368			10198.9			10225.9			0.00167369			0.0332975			12.5606			12.5938			12.5938
							23.2394	27.0302	30.8233	10198.9	10198.9	10198.9	10222.1	10225.9	10229.7	0.00167307	0.00167369	0.00167431	0.0286208	0.0332894	0.0379609	12.5606	12.5606	12.5606	12.5892	12.5938	12.5985	12.5892	12.5938	12.5985
cases	1405.25			1.73066			27.0368						27.0368						0.0332975						0.0332975			0.0332975
	1405.25	1405.25	1405.25	1.73066	1.73066	1.73066	23.2394	27.0302	30.8233				23.2394	27.0302	30.8233				0.0286208	0.0332894	0.0379609				0.0286208	0.0332894	0.0379609	0.0286208	0.0332894	0.0379609
death	491.838			0.605731						10198.9			10198.9									12.5606			12.5606			12.5606
	491.838	491.838	491.838	0.605731	0.605731	0.605731				10198.9	10198.9	10198.9	10198.9	10198.9	10198.9							12.5606	12.5606	12.5606	12.5606	12.5606	12.5606	12.5606	12.5606	12.5606
Perm. Disab. due to ARDS							2937.27			0			2937.27			0.000480748			3.61744			0			3.61744			3.61744
							2937.27	2937.27	2937.27	0	0	0	2937.27	2937.27	2937.27	0.000480748	0.000480748	0.000480748	3.61744	3.61744	3.61744	0	0	0	3.61744	3.61744	3.61744	3.61744	3.61744	3.61744
cases	786.941			0.969169			2937.27						2937.27						3.61744						3.61744			3.61744
	786.941	786.941	786.941	0.969169	0.969169	0.969169	2937.27	2937.27	2937.27				2937.27	2937.27	2937.27				3.61744	3.61744	3.61744				3.61744	3.61744	3.61744	3.61744	3.61744	3.61744
death	0			0						0			0									0			0			0
	0	0	0	0	0	0				0	0	0	0	0	0							0	0	0	0	0	0	0	0	0
Myokarditis							11.9951			20459.6			20471.6			0.00335062			0.0147727			25.1973			25.2121			25.2121
							11.3379	11.9923	12.665	20459.6	20459.6	20459.6	20471	20471.6	20472.3	0.00335052	0.00335062	0.00335073	0.0139633	0.0147693	0.0155978	25.1973	25.1973	25.1973	25.2113	25.2121	25.2129	25.2113	25.2121	25.2129
cases	6109.79			7.5246			11.9951						11.9951						0.0147727						0.0147727			0.0147727
	6109.79	6109.79	6109.79	7.5246	7.5246	7.5246	11.3379	11.9923	12.665				11.3379	11.9923	12.665				0.0139633	0.0147693	0.0155978				0.0139633	0.0147693	0.0155978	0.0139633	0.0147693	0.0155978
death	488.783			0.601968						20459.6			20459.6									25.1973			25.1973			25.1973
	488.783	488.783	488.783	0.601968	0.601968	0.601968				20459.6	20459.6	20459.6	20459.6	20459.6	20459.6							25.1973	25.1973	25.1973	25.1973	25.1973	25.1973	25.1973	25.1973	25.1973
Encephalitis							94.0301			24793.8			24887.8			0.00407343			0.115804			30.5352			30.651			30.651
							89.2415	94.0263	98.8925	23926.5	24793.7	25658.2	24019.8	24887.4	25752.4	0.00393137	0.00407337	0.00421494	0.109907	0.115799	0.121793	29.4671	30.535	31.5997	29.582	30.6505	31.7157	29.582	30.6505	31.7157
cases	12219.6			15.0492			94.0301						94.0301						0.115804						0.115804			0.115804
	12219.6	12219.6	12219.6	15.0492	15.0492	15.0492	89.2415	94.0263	98.8925				89.2415	94.0263	98.8925				0.109907	0.115799	0.121793				0.109907	0.115799	0.121793	0.109907	0.115799	0.121793
death	592.612			0.72984						24793.8			24793.8									30.5352			30.5352			30.5352
	573.61	592.625	611.618	0.706437	0.729856	0.753246				23926.5	24793.7	25658.2	23926.5	24793.7	25658.2							29.4671	30.535	31.5997	29.4671	30.535	31.5997	29.4671	30.535	31.5997
Otitis Media							26.0915			0			26.0915			4.27044e-06			0.0321333			0			0.0321333			0.0321333
							23.7439	26.0708	28.5652	0	0	0	23.7439	26.0708	28.5652	3.8862e-06	4.26704e-06	4.67531e-06	0.0292421	0.0321078	0.0351799	0	0	0	0.0292421	0.0321078	0.0351799	0.0292421	0.0321078	0.0351799
cases	39713.7			48.9099			26.0915						26.0915						0.0321333						0.0321333			0.0321333
	39713.7	39713.7	39713.7	48.9099	48.9099	48.9099	23.7439	26.0708	28.5652				23.7439	26.0708	28.5652				0.0292421	0.0321078	0.0351799				0.0292421	0.0321078	0.0351799	0.0292421	0.0321078	0.0351799
death	0			0						0			0									0			0			0
	0	0	0	0	0	0				0	0	0	0	0	0							0	0	0	0	0	0	0	0	0
Deafness							22.9351			0			22.9351			3.75383e-06			0.0282461			0			0.0282461			0.0282461
							22.9341	22.9351	22.9362	0	0	0	22.9341	22.9351	22.9362	3.75366e-06	3.75383e-06	3.75401e-06	0.0282448	0.0282461	0.0282474	0	0	0	0.0282448	0.0282461	0.0282474	0.0282448	0.0282461	0.0282474
cases	2.38282			0.0029346			22.9351						22.9351						0.0282461						0.0282461			0.0282461
	2.38282	2.38282	2.38282	0.0029346	0.0029346	0.0029346	22.9341	22.9351	22.9362				22.9341	22.9351	22.9362				0.0282448	0.0282461	0.0282474				0.0282448	0.0282461	0.0282474	0.0282448	0.0282461	0.0282474
death	0			0						0			0									0			0			0
	0	0	0	0	0	0				0	0	0	0	0	0							0	0	0	0	0	0	0	0	0
Bronchitis							455.075			0			455.075			7.4483e-05			0.560455			0			0.560455			0.560455
							412.988	455.008	497.371	0	0	0	412.988	455.008	497.371	6.75945e-05	7.44719e-05	8.14055e-05	0.508622	0.560372	0.612544	0	0	0	0.508622	0.560372	0.612544	0.508622	0.560372	0.612544
cases	130139			160.274			455.075						455.075						0.560455						0.560455			0.560455
	130139	130139	130139	160.274	160.274	160.274	412.988	455.008	497.371				412.988	455.008	497.371				0.508622	0.560372	0.612544				0.508622	0.560372	0.612544	0.508622	0.560372	0.612544
death	0			0						0			0									0			0			0
	0	0	0	0	0	0				0	0	0	0	0	0							0	0	0	0	0	0	0	0	0
Chronic Bronch.							33729.4			0			33729.4			0.00552055			41.5399			0			41.5399			41.5399
							29291	33736	38128.7	0	0	0	29291	33736	38128.7	0.0047941	0.00552163	0.00624058	36.0737	41.5481	46.9579	0	0	0	36.0737	41.5481	46.9579	36.0737	41.5481	46.9579
cases	3643.88			4.48767			33729.4						33729.4						41.5399						41.5399			41.5399
	3643.88	3643.88	3643.88	4.48767	4.48767	4.48767	29291	33736	38128.7				29291	33736	38128.7				36.0737	41.5481	46.9579				36.0737	41.5481	46.9579	36.0737	41.5481	46.9579
death	0			0						0			0									0			0			0
	0	0	0	0	0	0				0	0	0	0	0	0							0	0	0	0	0	0	0	0	0
Pneumonia							361.895			104324			104685			0.017134			0.445696			128.481			128.927			128.927
							337.087	362.004	386.013	104324	104324	104324	104661	104686	104710	0.01713	0.0171341	0.017138	0.415145	0.445831	0.4754	128.481	128.481	128.481	128.896	128.927	128.957	128.896	128.927	128.957
cases	97854.4			120.514			361.895						361.895						0.445696						0.445696			0.445696
	97854.4	97854.4	97854.4	120.514	120.514	120.514	337.087	362.004	386.013				337.087	362.004	386.013				0.415145	0.445831	0.4754				0.415145	0.445831	0.4754	0.415145	0.445831	0.4754
death	15597.2			19.209						104324			104324									128.481			128.481			128.481
	15597.2	15597.2	15597.2	19.209	19.209	19.209				104324	104324	104324	104324	104324	104324							128.481	128.481	128.481	128.481	128.481	128.481	128.481	128.481	128.481
Sequelae Total							38910.6			165238			204149			0.0334134			47.9209			203.502			251.423			251.423
							34476.1	38918.3	43309.4	164368	165239	166105	199631	204155	208650	0.032674	0.0334144	0.03415	42.4595	47.9304	53.3384	202.429	203.503	204.569	245.859	251.43	256.966	245.859	251.43	256.966
All Health Outcomes Total							43564.4			165238			208803			0.0341751			53.6523			203.502			257.154			257.154
							39079.5	43569.6	48020.9	164368	165239	166105	204228	208811	213347	0.0334264	0.0341765	0.0349189	48.129	53.6588	59.1408	202.429	203.503	204.569	251.52	257.164	262.751	251.52	257.164	262.751

## Sheet: Upper-bound scenario 2015
Illness	Cases per Year			Incidence per 100,000			YLD per Year			YLL per Year			DALY per Year			DALY per Case			YLD per 100,000			YLL per 100,000			DALY per 100,000			DALY per 100,000
				Stratum Specific Population															Stratum Specific Population			Stratum Specific Population			Stratum Specific Population			Total Population
Acute
Symptomatic							4652.34			0			4652.34			0.000761456			5.72965			0			5.72965			5.72965
							3998.39	4648.33	5320.77	0	0	0	3998.39	4648.33	5320.77	0.000654423	0.0007608	0.00087086	4.92427	5.72472	6.55288	0	0	0	4.92427	5.72472	6.55288	4.92427	5.72472	6.55288
cases	6109793			7524.6			4652.34						4652.34						5.72965						5.72965			5.72965
	6109793	6109793	6109793	7524.6	7524.6	7524.6	3998.39	4648.33	5320.77				3998.39	4648.33	5320.77				4.92427	5.72472	6.55288				4.92427	5.72472	6.55288	4.92427	5.72472	6.55288
death	0			0						0			0									0			0			0
	0	0	0	0	0	0				0	0	0	0	0	0							0	0	0	0	0	0	0	0	0
Acute Total							4652.34			0			4652.34			0.000761456			5.72965			0			5.72965			5.72965
							3998.39	4648.33	5320.77	0	0	0	3998.39	4648.33	5320.77	0.000654423	0.0007608	0.00087086	4.92427	5.72472	6.55288	0	0	0	4.92427	5.72472	6.55288	4.92427	5.72472	6.55288
Sequelae
Sepsis							12.6029			5462.61			5475.21			0.000896137			0.0155212			6.72755			6.74307			6.74307
							12.1196	12.6021	13.0915	5380.14	5462.4	5545.87	5392.76	5475	5558.57	0.000882641	0.000896102	0.00090978	0.014926	0.0155203	0.016123	6.62599	6.7273	6.8301	6.64153	6.74281	6.84573	6.64153	6.74281	6.84573
cases	592.65			0.729887			12.6029						12.6029						0.0155212						0.0155212			0.0155212
	592.65	592.65	592.65	0.729887	0.729887	0.729887	12.1196	12.6021	13.0915				12.1196	12.6021	13.0915				0.014926	0.0155203	0.016123				0.014926	0.0155203	0.016123	0.014926	0.0155203	0.016123
death	130.486			0.160702						5462.61			5462.61									6.72755			6.72755			6.72755
	128.672	130.484	132.306	0.158468	0.160699	0.162944				5380.14	5462.4	5545.87	5380.14	5462.4	5545.87							6.62599	6.7273	6.8301	6.62599	6.7273	6.8301	6.62599	6.7273	6.8301
Perm. Disab. due to Sepsis							1180.98			0			1180.98			0.000193293			1.45446			0			1.45446			1.45446
							1180.95	1180.98	1181.01	0	0	0	1180.95	1180.98	1181.01	0.000193288	0.000193293	0.000193299	1.45442	1.45446	1.4545	0	0	0	1.45442	1.45446	1.4545	1.45442	1.45446	1.4545
cases	100.75			0.124081			1180.98						1180.98						1.45446						1.45446			1.45446
	100.75	100.75	100.75	0.124081	0.124081	0.124081	1180.95	1180.98	1181.01				1180.95	1180.98	1181.01				1.45442	1.45446	1.4545				1.45442	1.45446	1.4545	1.45442	1.45446	1.4545
death	0			0						0			0									0			0			0
	0	0	0	0	0	0				0	0	0	0	0	0							0	0	0	0	0	0	0	0	0
Sinusitis							51.2849			0			51.2849			8.39389e-06			0.0631607			0			0.0631607			0.0631607
							46.5504	51.2858	56.0571	0	0	0	46.5504	51.2858	56.0571	7.61899e-06	8.39403e-06	9.17495e-06	0.0573299	0.0631618	0.0690379	0	0	0	0.0573299	0.0631618	0.0690379	0.0573299	0.0631618	0.0690379
cases	14663.5			18.059			51.2849						51.2849						0.0631607						0.0631607			0.0631607
	14663.5	14663.5	14663.5	18.059	18.059	18.059	46.5504	51.2858	56.0571				46.5504	51.2858	56.0571				0.0573299	0.0631618	0.0690379				0.0573299	0.0631618	0.0690379	0.0573299	0.0631618	0.0690379
death	0			0						0			0									0			0			0
	0	0	0	0	0	0				0	0	0	0	0	0							0	0	0	0	0	0	0	0	0
ARDS							634.614			274115			274750			0.0449688			0.781568			337.591			338.372			338.372
							545.135	634.724	723.638	274115	274115	274115	274661	274750	274839	0.0449541	0.0449688	0.0449834	0.671368	0.781703	0.891207	337.591	337.591	337.591	338.262	338.372	338.482	338.262	338.372	338.482
cases	32982.1			40.6195			634.614						634.614						0.781568						0.781568			0.781568
	32982.1	32982.1	32982.1	40.6195	40.6195	40.6195	545.135	634.724	723.638				545.135	634.724	723.638				0.671368	0.781703	0.891207				0.671368	0.781703	0.891207	0.671368	0.781703	0.891207
death	13192.8			16.2478						274115			274115									337.591			337.591			337.591
	13192.8	13192.8	13192.8	16.2478	16.2478	16.2478				274115	274115	274115	274115	274115	274115							337.591	337.591	337.591	337.591	337.591	337.591	337.591	337.591	337.591
Perm. Disab. due to ARDS							69077.1			0			69077.1			0.011306			85.0729			0			85.0729			85.0729
							69077.1	69077.1	69077.1	0	0	0	69077.1	69077.1	69077.1	0.011306	0.011306	0.011306	85.0729	85.0729	85.0729	0	0	0	85.0729	85.0729	85.0729	85.0729	85.0729	85.0729
cases	18470			22.7469			69077.1						69077.1						85.0729						85.0729			85.0729
	18470	18470	18470	22.7469	22.7469	22.7469	69077.1	69077.1	69077.1				69077.1	69077.1	69077.1				85.0729	85.0729	85.0729				85.0729	85.0729	85.0729	85.0729	85.0729	85.0729
death	0			0						0			0									0			0			0
	0	0	0	0	0	0				0	0	0	0	0	0							0	0	0	0	0	0	0	0	0
Myokarditis							11.9936			51149			51161			0.00837361			0.0147709			62.9933			63.0081			63.0081
							11.3349	11.9923	12.6654	51149	51149	51149	51160.4	51161	51161.7	0.0083735	0.00837361	0.00837372	0.0139596	0.0147692	0.0155982	62.9933	62.9933	62.9933	63.0073	63.0081	63.0089	63.0073	63.0081	63.0089
cases	6109.79			7.5246			11.9936						11.9936						0.0147709						0.0147709			0.0147709
	6109.79	6109.79	6109.79	7.5246	7.5246	7.5246	11.3349	11.9923	12.6654				11.3349	11.9923	12.6654				0.0139596	0.0147692	0.0155982				0.0139596	0.0147692	0.0155982	0.0139596	0.0147692	0.0155982
death	1221.96			1.50492						51149			51149									62.9933			62.9933			62.9933
	1221.96	1221.96	1221.96	1.50492	1.50492	1.50492				51149	51149	51149	51149	51149	51149							62.9933	62.9933	62.9933	62.9933	62.9933	62.9933	62.9933	62.9933	62.9933
Encephalitis							94.0271			81801.3			81895.3			0.0134039			0.1158			100.744			100.859			100.859
							89.2475	94.0142	98.879	81801.3	81801.3	81801.3	81890.6	81895.3	81900.2	0.0134032	0.0134039	0.0134047	0.109914	0.115784	0.121776	100.744	100.744	100.744	100.854	100.859	100.865	100.854	100.859	100.865
cases	12219.6			15.0492			94.0271						94.0271						0.1158						0.1158			0.1158
	12219.6	12219.6	12219.6	15.0492	15.0492	15.0492	89.2475	94.0142	98.879				89.2475	94.0142	98.879				0.109914	0.115784	0.121776				0.109914	0.115784	0.121776	0.109914	0.115784	0.121776
death	1955.13			2.40787						81801.3			81801.3									100.744			100.744			100.744
	1955.13	1955.13	1955.13	2.40787	2.40787	2.40787				81801.3	81801.3	81801.3	81801.3	81801.3	81801.3							100.744	100.744	100.744	100.744	100.744	100.744	100.744	100.744	100.744
Otitis Media							60.6165			0			60.6165			9.9212e-06			0.0746531			0			0.0746531			0.0746531
							55.1275	60.5771	66.3428	0	0	0	55.1275	60.5771	66.3428	9.02281e-06	9.91475e-06	1.08584e-05	0.067893	0.0746046	0.0817054	0	0	0	0.067893	0.0746046	0.0817054	0.067893	0.0746046	0.0817054
cases	92257.9			113.622			60.6165						60.6165						0.0746531						0.0746531			0.0746531
	92257.9	92257.9	92257.9	113.622	113.622	113.622	55.1275	60.5771	66.3428				55.1275	60.5771	66.3428				0.067893	0.0746046	0.0817054				0.067893	0.0746046	0.0817054	0.067893	0.0746046	0.0817054
death	0			0						0			0									0			0			0
	0	0	0	0	0	0				0	0	0	0	0	0							0	0	0	0	0	0	0	0	0
Deafness							53.2801			0			53.2801			8.72044e-06			0.0656179			0			0.0656179			0.0656179
							53.2776	53.2801	53.2826	0	0	0	53.2776	53.2801	53.2826	8.72003e-06	8.72044e-06	8.72085e-06	0.0656148	0.0656179	0.0656209	0	0	0	0.0656148	0.0656179	0.0656209	0.0656148	0.0656179	0.0656209
cases	5.53547			0.00681729			53.2801						53.2801						0.0656179						0.0656179			0.0656179
	5.53547	5.53547	5.53547	0.00681729	0.00681729	0.00681729	53.2776	53.2801	53.2826				53.2776	53.2801	53.2826				0.0656148	0.0656179	0.0656209				0.0656148	0.0656179	0.0656209	0.0656148	0.0656179	0.0656209
death	0			0						0			0									0			0			0
	0	0	0	0	0	0				0	0	0	0	0	0							0	0	0	0	0	0	0	0	0
Bronchitis							454.929			0			454.929			7.4459e-05			0.560275			0			0.560275			0.560275
							412.689	454.938	497.039	0	0	0	412.689	454.938	497.039	6.75456e-05	7.44604e-05	8.13511e-05	0.508254	0.560285	0.612135	0	0	0	0.508254	0.560285	0.612135	0.508254	0.560285	0.612135
cases	130139			160.274			454.929						454.929						0.560275						0.560275			0.560275
	130139	130139	130139	160.274	160.274	160.274	412.689	454.938	497.039				412.689	454.938	497.039				0.508254	0.560285	0.612135				0.508254	0.560285	0.612135	0.508254	0.560285	0.612135
death	0			0						0			0									0			0			0
	0	0	0	0	0	0				0	0	0	0	0	0							0	0	0	0	0	0	0	0	0
Chronic Bronch.							33724.7			0			33724.7			0.00551978			41.5341			0			41.5341			41.5341
							29331.3	33725.4	38098.5	0	0	0	29331.3	33725.4	38098.5	0.00480071	0.00551989	0.00623565	36.1234	41.535	46.9208	0	0	0	36.1234	41.535	46.9208	36.1234	41.535	46.9208
cases	3643.88			4.48767			33724.7						33724.7						41.5341						41.5341			41.5341
	3643.88	3643.88	3643.88	4.48767	4.48767	4.48767	29331.3	33725.4	38098.5				29331.3	33725.4	38098.5				36.1234	41.535	46.9208				36.1234	41.535	46.9208	36.1234	41.535	46.9208
death	0			0						0			0									0			0			0
	0	0	0	0	0	0				0	0	0	0	0	0							0	0	0	0	0	0	0	0	0
Pneumonia							904.649			260809			261714			0.0428351			1.11413			321.203			322.317			322.317
							843.181	904.932	964.919	260809	260809	260809	261652	261714	261774	0.042825	0.0428352	0.042845	1.03843	1.11448	1.18836	321.203	321.203	321.203	322.242	322.318	322.391	322.242	322.318	322.391
cases	244636			301.285			904.649						904.649						1.11413						1.11413			1.11413
	244636	244636	244636	301.285	301.285	301.285	843.181	904.932	964.919				843.181	904.932	964.919				1.03843	1.11448	1.18836				1.03843	1.11448	1.18836	1.03843	1.11448	1.18836
death	38993			48.0224						260809			260809									321.203			321.203			321.203
	38993	38993	38993	48.0224	48.0224	48.0224				260809	260809	260809	260809	260809	260809							321.203	321.203	321.203	321.203	321.203	321.203	321.203	321.203	321.203
Sequelae Total							106261			673337			779598			0.127598			130.867			829.258			960.125			960.125
							101870	106259	110640	673255	673337	673421	775206	779596	783978	0.126879	0.127598	0.128315	125.459	130.865	136.26	829.157	829.258	829.361	954.717	960.123	965.519	954.717	960.123	965.519
All Health Outcomes Total							110913			673337			784250			0.12836			136.597			829.258			965.855			965.855
							106476	110913	115349	673255	673337	673421	779812	784251	788683	0.127633	0.12836	0.129085	131.132	136.597	142.06	829.157	829.258	829.361	960.389	965.856	971.314	960.389	965.856	971.314

## Sheet: Baseline scenario 2016
Illness	Cases per Year			Incidence per 100,000			YLD per Year			YLL per Year			DALY per Year			DALY per Case			YLD per 100,000			YLL per 100,000			DALY per 100,000			DALY per 100,000
				Stratum Specific Population															Stratum Specific Population			Stratum Specific Population			Stratum Specific Population			Total Population
Acute
Symptomatic							3084.31			0			3084.31			0.000761738			3.75331			0			3.75331			3.75331
							2636.75	3081.44	3542.37	0	0	0	2636.75	3081.44	3542.37	0.000651204	0.000761029	0.000874866	3.20868	3.74982	4.31073	0	0	0	3.20868	3.74982	4.31073	3.20868	3.74982	4.31073
cases	4049044			4927.3			3084.31						3084.31						3.75331						3.75331			3.75331
	4049044	4049044	4049044	4927.3	4927.3	4927.3	2636.75	3081.44	3542.37				2636.75	3081.44	3542.37				3.20868	3.74982	4.31073				3.20868	3.74982	4.31073	3.20868	3.74982	4.31073
death	0			0						0			0									0			0			0
	0	0	0	0	0	0				0	0	0	0	0	0							0	0	0	0	0	0	0	0	0
Acute Total							3084.31			0			3084.31			0.000761738			3.75331			0			3.75331			3.75331
							2636.75	3081.44	3542.37	0	0	0	2636.75	3081.44	3542.37	0.000651204	0.000761029	0.000874866	3.20868	3.74982	4.31073	0	0	0	3.20868	3.74982	4.31073	3.20868	3.74982	4.31073
Sequelae
Sepsis							8.35235			4183.85			4192.21			0.00103536			0.010164			5.09135			5.10152			5.10152
							8.02074	8.35161	8.68712	4113.31	4183.91	4254.21	4121.68	4192.27	4262.54	0.00101794	0.00103537	0.00105273	0.00976048	0.0101631	0.0105714	5.0055	5.09142	5.17697	5.01569	5.10159	5.1871	5.01569	5.10159	5.1871
cases	392.757			0.477948			8.35235						8.35235						0.010164						0.010164			0.010164
	392.757	392.757	392.757	0.477948	0.477948	0.477948	8.02074	8.35161	8.68712				8.02074	8.35161	8.68712				0.00976048	0.0101631	0.0105714				0.00976048	0.0101631	0.0105714	0.00976048	0.0101631	0.0105714
death	86.4692			0.105225						4183.85			4183.85									5.09135			5.09135			5.09135
	85.2157	86.4689	87.7211	0.103699	0.105224	0.106748				4113.31	4183.91	4254.21	4113.31	4183.91	4254.21							5.0055	5.09142	5.17697	5.0055	5.09142	5.17697	5.0055	5.09142	5.17697
Perm. Disab. due to Sepsis							904.59			0			904.59			0.000223408			1.1008			0			1.1008			1.1008
							904.568	904.59	904.612	0	0	0	904.568	904.59	904.612	0.000223403	0.000223408	0.000223414	1.10077	1.1008	1.10083	0	0	0	1.10077	1.1008	1.10083	1.10077	1.1008	1.10083
cases	66.7687			0.0812512			904.59						904.59						1.1008						1.1008			1.1008
	66.7687	66.7687	66.7687	0.0812512	0.0812512	0.0812512	904.568	904.59	904.612				904.568	904.59	904.612				1.10077	1.1008	1.10083				1.10077	1.1008	1.10083	1.10077	1.1008	1.10083
death	0			0						0			0									0			0			0
	0	0	0	0	0	0				0	0	0	0	0	0							0	0	0	0	0	0	0	0	0
Sinusitis							33.9702			0			33.9702			8.38969e-06			0.0413385			0			0.0413385			0.0413385
							30.7083	33.9668	37.252	0	0	0	30.7083	33.9668	37.252	7.58409e-06	8.38884e-06	9.20019e-06	0.0373691	0.0413343	0.0453321	0	0	0	0.0373691	0.0413343	0.0453321	0.0373691	0.0413343	0.0453321
cases	9717.71			11.8255			33.9702						33.9702						0.0413385						0.0413385			0.0413385
	9717.71	9717.71	9717.71	11.8255	11.8255	11.8255	30.7083	33.9668	37.252				30.7083	33.9668	37.252				0.0373691	0.0413343	0.0453321				0.0373691	0.0413343	0.0453321	0.0373691	0.0413343	0.0453321
death	0			0						0			0									0			0			0
	0	0	0	0	0	0				0	0	0	0	0	0							0	0	0	0	0	0	0	0	0
ARDS							17.9182			7718.89			7736.8			0.00191077			0.0218048			9.39315			9.41496			9.41496
							15.3776	17.9189	20.4512	7718.89	7718.89	7718.89	7734.26	7736.81	7739.34	0.00191015	0.00191077	0.0019114	0.0187131	0.0218056	0.0248872	9.39315	9.39315	9.39315	9.41186	9.41496	9.41804	9.41186	9.41496	9.41804
cases	931.28			1.13328			17.9182						17.9182						0.0218048						0.0218048			0.0218048
	931.28	931.28	931.28	1.13328	1.13328	1.13328	15.3776	17.9189	20.4512				15.3776	17.9189	20.4512				0.0187131	0.0218056	0.0248872				0.0187131	0.0218056	0.0248872	0.0187131	0.0218056	0.0248872
death	372.512			0.453312						7718.89			7718.89									9.39315			9.39315			9.39315
	372.512	372.512	372.512	0.453312	0.453312	0.453312				7718.89	7718.89	7718.89	7718.89	7718.89	7718.89							9.39315	9.39315	9.39315	9.39315	9.39315	9.39315	9.39315	9.39315	9.39315
Perm. Disab. due to ARDS							1945.16			0			1945.16			0.0004804			2.36707			0			2.36707			2.36707
							1945.16	1945.16	1945.16	0	0	0	1945.16	1945.16	1945.16	0.0004804	0.0004804	0.0004804	2.36707	2.36707	2.36707	0	0	0	2.36707	2.36707	2.36707	2.36707	2.36707	2.36707
cases	521.517			0.634636			1945.16						1945.16						2.36707						2.36707			2.36707
	521.517	521.517	521.517	0.634636	0.634636	0.634636	1945.16	1945.16	1945.16				1945.16	1945.16	1945.16				2.36707	2.36707	2.36707				2.36707	2.36707	2.36707	2.36707	2.36707	2.36707
death	0			0						0			0									0			0			0
	0	0	0	0	0	0				0	0	0	0	0	0							0	0	0	0	0	0	0	0	0
Myokarditis							7.94891			39179			39187			0.00967808			0.00967307			47.6772			47.6868			47.6868
							7.49317	7.94779	8.40926	39179	39179	39179	39186.5	39187	39187.4	0.00967797	0.00967808	0.0096782	0.00911847	0.0096717	0.0102333	47.6772	47.6772	47.6772	47.6863	47.6868	47.6874	47.6863	47.6868	47.6874
cases	4049.04			4.9273			7.94891						7.94891						0.00967307						0.00967307			0.00967307
	4049.04	4049.04	4049.04	4.9273	4.9273	4.9273	7.49317	7.94779	8.40926				7.49317	7.94779	8.40926				0.00911847	0.0096717	0.0102333				0.00911847	0.0096717	0.0102333	0.00911847	0.0096717	0.0102333
death	809.809			0.98546						39179			39179									47.6772			47.6772			47.6772
	809.809	809.809	809.809	0.98546	0.98546	0.98546				39179	39179	39179	39179	39179	39179							47.6772	47.6772	47.6772	47.6772	47.6772	47.6772	47.6772	47.6772	47.6772
Encephalitis							62.3142			62661.8			62724.2			0.0154911			0.0758305			76.2535			76.3293			76.3293
							59.0321	62.301	65.6324	62661.8	62661.8	62661.8	62720.9	62724.1	62727.5	0.0154903	0.0154911	0.0154919	0.0718365	0.0758144	0.0798684	76.2535	76.2535	76.2535	76.3253	76.3293	76.3334	76.3253	76.3293	76.3334
cases	8098.09			9.8546			62.3142						62.3142						0.0758305						0.0758305			0.0758305
	8098.09	8098.09	8098.09	9.8546	9.8546	9.8546	59.0321	62.301	65.6324				59.0321	62.301	65.6324				0.0718365	0.0758144	0.0798684				0.0718365	0.0758144	0.0798684	0.0718365	0.0758144	0.0798684
death	1295.69			1.57674						62661.8			62661.8									76.2535			76.2535			76.2535
	1295.69	1295.69	1295.69	1.57674	1.57674	1.57674				62661.8	62661.8	62661.8	62661.8	62661.8	62661.8							76.2535	76.2535	76.2535	76.2535	76.2535	76.2535	76.2535	76.2535	76.2535
Otitis Media							40.1767			0			40.1767			9.92252e-06			0.0488912			0			0.0488912			0.0488912
							36.4153	40.1397	44.1402	0	0	0	36.4153	40.1397	44.1402	8.99356e-06	9.91337e-06	1.09014e-05	0.044314	0.0488462	0.0537144	0	0	0	0.044314	0.0488462	0.0537144	0.044314	0.0488462	0.0537144
cases	61140.6			74.4023			40.1767						40.1767						0.0488912						0.0488912			0.0488912
	61140.6	61140.6	61140.6	74.4023	74.4023	74.4023	36.4153	40.1397	44.1402				36.4153	40.1397	44.1402				0.044314	0.0488462	0.0537144				0.044314	0.0488462	0.0537144	0.044314	0.0488462	0.0537144
death	0			0						0			0									0			0			0
	0	0	0	0	0	0				0	0	0	0	0	0							0	0	0	0	0	0	0	0	0
Deafness							40.8126			0			40.8126			1.00796e-05			0.0496651			0			0.0496651			0.0496651
							40.8109	40.8126	40.8143	0	0	0	40.8109	40.8126	40.8143	1.00791e-05	1.00796e-05	1.008e-05	0.049663	0.0496651	0.0496672	0	0	0	0.049663	0.0496651	0.0496672	0.049663	0.0496651	0.0496672
cases	3.66843			0.00446414			40.8126						40.8126						0.0496651						0.0496651			0.0496651
	3.66843	3.66843	3.66843	0.00446414	0.00446414	0.00446414	40.8109	40.8126	40.8143				40.8109	40.8126	40.8143				0.049663	0.0496651	0.0496672				0.049663	0.0496651	0.0496672	0.049663	0.0496651	0.0496672
death	0			0						0			0									0			0			0
	0	0	0	0	0	0				0	0	0	0	0	0							0	0	0	0	0	0	0	0	0
Bronchitis							301.487			0			301.487			7.44588e-05			0.366881			0			0.366881			0.366881
							272.49	301.547	330.46	0	0	0	272.49	301.547	330.46	6.72973e-05	7.44736e-05	8.16143e-05	0.331594	0.366954	0.402138	0	0	0	0.331594	0.366954	0.402138	0.331594	0.366954	0.402138
cases	86244.6			104.952			301.487						301.487						0.366881						0.366881			0.366881
	86244.6	86244.6	86244.6	104.952	104.952	104.952	272.49	301.547	330.46				272.49	301.547	330.46				0.331594	0.366954	0.402138				0.331594	0.366954	0.402138	0.331594	0.366954	0.402138
death	0			0						0			0									0			0			0
	0	0	0	0	0	0				0	0	0	0	0	0							0	0	0	0	0	0	0	0	0
Chronic Bronch.							25838.3			0			25838.3			0.00638133			31.4428			0			31.4428			31.4428
							22083.9	25846.8	29528.1	0	0	0	22083.9	25846.8	29528.1	0.00545411	0.00638343	0.00729261	26.874	31.4531	35.9329	0	0	0	26.874	31.4531	35.9329	26.874	31.4531	35.9329
cases	2414.85			2.93864			25838.3						25838.3						31.4428						31.4428			31.4428
	2414.85	2414.85	2414.85	2.93864	2.93864	2.93864	22083.9	25846.8	29528.1				22083.9	25846.8	29528.1				26.874	31.4531	35.9329				26.874	31.4531	35.9329	26.874	31.4531	35.9329
death	0			0						0			0									0			0			0
	0	0	0	0	0	0				0	0	0	0	0	0							0	0	0	0	0	0	0	0	0
Pneumonia							599.705			172682			173282			0.0427958			0.729784			210.138			210.868			210.868
							558.891	599.891	639.29	172682	172682	172682	173241	173282	173322	0.0427857	0.0427959	0.0428056	0.680118	0.73001	0.777955	210.138	210.138	210.138	210.818	210.868	210.916	210.818	210.868	210.916
cases	162124			197.289			599.705						599.705						0.729784						0.729784			0.729784
	162124	162124	162124	197.289	197.289	197.289	558.891	599.891	639.29				558.891	599.891	639.29				0.680118	0.73001	0.777955				0.680118	0.73001	0.777955	0.680118	0.73001	0.777955
death	25841.2			31.4463						172682			172682									210.138			210.138			210.138
	25841.2	25841.2	25841.2	31.4463	31.4463	31.4463				172682	172682	172682	172682	172682	172682							210.138	210.138	210.138	210.138	210.138	210.138	210.138	210.138	210.138
Sequelae Total							29800.7			286426			316227			0.0780991			36.2647			348.553			384.818			384.818
							26047.9	29810.4	33488.1	286356	286426	286496	312469	316237	319919	0.0771709	0.0781016	0.079011	31.6978	36.2765	40.7519	348.467	348.553	348.639	380.245	384.83	389.311	380.245	384.83	389.311
All Health Outcomes Total							32885			286426			319311			0.0788609			40.018			348.553			388.571			388.571
							29103.7	32894.4	36592.8	286356	286426	286496	315527	319320	323023	0.0779263	0.0788629	0.0797775	35.4164	40.0294	44.5299	348.467	348.553	348.639	383.966	388.582	393.088	383.966	388.582	393.088

## Sheet: Lower-bound scenario 2016
Illness	Cases per Year			Incidence per 100,000			YLD per Year			YLL per Year			DALY per Year			DALY per Case			YLD per 100,000			YLL per 100,000			DALY per 100,000			DALY per 100,000
				Stratum Specific Population															Stratum Specific Population			Stratum Specific Population			Stratum Specific Population			Total Population
Acute
Symptomatic							3083			0			3083			0.000761415			3.75172			0			3.75172			3.75172
							2633.23	3081.26	3542.55	0	0	0	2633.23	3081.26	3542.55	0.000650333	0.000760984	0.000874909	3.20439	3.7496	4.31094	0	0	0	3.20439	3.7496	4.31094	3.20439	3.7496	4.31094
cases	4049044			4927.3			3083						3083						3.75172						3.75172			3.75172
	4049044	4049044	4049044	4927.3	4927.3	4927.3	2633.23	3081.26	3542.55				2633.23	3081.26	3542.55				3.20439	3.7496	4.31094				3.20439	3.7496	4.31094	3.20439	3.7496	4.31094
death	0			0						0			0									0			0			0
	0	0	0	0	0	0				0	0	0	0	0	0							0	0	0	0	0	0	0	0	0
Acute Total							3083			0			3083			0.000761415			3.75172			0			3.75172			3.75172
							2633.23	3081.26	3542.55	0	0	0	2633.23	3081.26	3542.55	0.000650333	0.000760984	0.000874909	3.20439	3.7496	4.31094	0	0	0	3.20439	3.7496	4.31094	3.20439	3.7496	4.31094
Sequelae
Sepsis							8.35323			4184.08			4192.43			0.00103541			0.0101651			5.09163			5.10179			5.10179
							8.02238	8.35253	8.68923	4113.84	4184.04	4254.33	4122.26	4192.38	4262.67	0.00101808	0.0010354	0.00105276	0.00976247	0.0101642	0.010574	5.00616	5.09158	5.17711	5.0164	5.10173	5.18726	5.0164	5.10173	5.18726
cases	392.757			0.477948			8.35323						8.35323						0.0101651						0.0101651			0.0101651
	392.757	392.757	392.757	0.477948	0.477948	0.477948	8.02238	8.35253	8.68923				8.02238	8.35253	8.68923				0.00976247	0.0101642	0.010574				0.00976247	0.0101642	0.010574	0.00976247	0.0101642	0.010574
death	86.4721			0.105228						4184.08			4184.08									5.09163			5.09163			5.09163
	85.227	86.4722	87.7199	0.103713	0.105228	0.106747				4113.84	4184.04	4254.33	4113.84	4184.04	4254.33							5.00616	5.09158	5.17711	5.00616	5.09158	5.17711	5.00616	5.09158	5.17711
Perm. Disab. due to Sepsis							904.59			0			904.59			0.000223408			1.1008			0			1.1008			1.1008
							904.568	904.59	904.612	0	0	0	904.568	904.59	904.612	0.000223403	0.000223408	0.000223414	1.10077	1.1008	1.10083	0	0	0	1.10077	1.1008	1.10083	1.10077	1.1008	1.10083
cases	66.7687			0.0812512			904.59						904.59						1.1008						1.1008			1.1008
	66.7687	66.7687	66.7687	0.0812512	0.0812512	0.0812512	904.568	904.59	904.612				904.568	904.59	904.612				1.10077	1.1008	1.10083				1.10077	1.1008	1.10083	1.10077	1.1008	1.10083
death	0			0						0			0									0			0			0
	0	0	0	0	0	0				0	0	0	0	0	0							0	0	0	0	0	0	0	0	0
Sinusitis							33.974			0			33.974			8.39063e-06			0.0413432			0			0.0413432			0.0413432
							30.7002	33.976	37.2348	0	0	0	30.7002	33.976	37.2348	7.58208e-06	8.39111e-06	9.19594e-06	0.0373592	0.0413455	0.0453112	0	0	0	0.0373592	0.0413455	0.0453112	0.0373592	0.0413455	0.0453112
cases	9717.71			11.8255			33.974						33.974						0.0413432						0.0413432			0.0413432
	9717.71	9717.71	9717.71	11.8255	11.8255	11.8255	30.7002	33.976	37.2348				30.7002	33.976	37.2348				0.0373592	0.0413455	0.0453112				0.0373592	0.0413455	0.0453112	0.0373592	0.0413455	0.0453112
death	0			0						0			0									0			0			0
	0	0	0	0	0	0				0	0	0	0	0	0							0	0	0	0	0	0	0	0	0
ARDS							17.9244			6754.03			6771.95			0.00167248			0.0218122			8.21901			8.24082			8.24082
							15.4017	17.9285	20.4473	6754.03	6754.03	6754.03	6769.43	6771.95	6774.47	0.00167186	0.00167248	0.0016731	0.0187424	0.0218173	0.0248825	8.21901	8.21901	8.21901	8.23775	8.24082	8.24389	8.23775	8.24082	8.24389
cases	931.28			1.13328			17.9244						17.9244						0.0218122						0.0218122			0.0218122
	931.28	931.28	931.28	1.13328	1.13328	1.13328	15.4017	17.9285	20.4473				15.4017	17.9285	20.4473				0.0187424	0.0218173	0.0248825				0.0187424	0.0218173	0.0248825	0.0187424	0.0218173	0.0248825
death	325.948			0.396648						6754.03			6754.03									8.21901			8.21901			8.21901
	325.948	325.948	325.948	0.396648	0.396648	0.396648				6754.03	6754.03	6754.03	6754.03	6754.03	6754.03							8.21901	8.21901	8.21901	8.21901	8.21901	8.21901	8.21901	8.21901	8.21901
Perm. Disab. due to ARDS							1945.16			0			1945.16			0.0004804			2.36707			0			2.36707			2.36707
							1945.16	1945.16	1945.16	0	0	0	1945.16	1945.16	1945.16	0.0004804	0.0004804	0.0004804	2.36707	2.36707	2.36707	0	0	0	2.36707	2.36707	2.36707	2.36707	2.36707	2.36707
cases	521.517			0.634636			1945.16						1945.16						2.36707						2.36707			2.36707
	521.517	521.517	521.517	0.634636	0.634636	0.634636	1945.16	1945.16	1945.16				1945.16	1945.16	1945.16				2.36707	2.36707	2.36707				2.36707	2.36707	2.36707	2.36707	2.36707	2.36707
death	0			0						0			0									0			0			0
	0	0	0	0	0	0				0	0	0	0	0	0							0	0	0	0	0	0	0	0	0
Myokarditis							7.94988			15671.6			15679.6			0.00387241			0.00967425			19.0709			19.0805			19.0805
							7.49779	7.94876	8.40823	15671.6	15671.6	15671.6	15679.1	15679.6	15680	0.0038723	0.00387241	0.00387252	0.0091241	0.00967289	0.010232	19.0709	19.0709	19.0709	19.08	19.0805	19.0811	19.08	19.0805	19.0811
cases	4049.04			4.9273			7.94988						7.94988						0.00967425						0.00967425			0.00967425
	4049.04	4049.04	4049.04	4.9273	4.9273	4.9273	7.49779	7.94876	8.40823				7.49779	7.94876	8.40823				0.0091241	0.00967289	0.010232				0.0091241	0.00967289	0.010232	0.0091241	0.00967289	0.010232
death	323.924			0.394184						15671.6			15671.6									19.0709			19.0709			19.0709
	323.924	323.924	323.924	0.394184	0.394184	0.394184				15671.6	15671.6	15671.6	15671.6	15671.6	15671.6							19.0709	19.0709	19.0709	19.0709	19.0709	19.0709	19.0709	19.0709	19.0709
Encephalitis							62.3112			18994.4			19056.7			0.00470648			0.0758268			23.1144			23.1903			23.1903
							59.0316	62.2998	65.6522	18253.7	18995.1	19732.9	18316.5	19057.4	19795.4	0.00452367	0.00470664	0.00488891	0.0718359	0.0758129	0.0798925	22.213	23.1152	24.013	22.2895	23.191	24.0891	22.2895	23.191	24.0891
cases	8098.09			9.8546			62.3112						62.3112						0.0758268						0.0758268			0.0758268
	8098.09	8098.09	8098.09	9.8546	9.8546	9.8546	59.0316	62.2998	65.6522				59.0316	62.2998	65.6522				0.0718359	0.0758129	0.0798925				0.0718359	0.0758129	0.0798925	0.0718359	0.0758129	0.0798925
death	392.762			0.477954						18994.4			18994.4									23.1144			23.1144			23.1144
	379.604	392.776	405.865	0.461942	0.477971	0.493899				18253.7	18995.1	19732.9	18253.7	18995.1	19732.9							22.213	23.1152	24.013	22.213	23.1152	24.013	22.213	23.1152	24.013
Otitis Media							17.2942			0			17.2942			4.27118e-06			0.0210454			0			0.0210454			0.0210454
							15.6731	17.2807	18.9973	0	0	0	15.6731	17.2807	18.9973	3.87082e-06	4.26785e-06	4.69179e-06	0.0190727	0.021029	0.0231179	0	0	0	0.0190727	0.021029	0.0231179	0.0190727	0.021029	0.0231179
cases	26318.8			32.0275			17.2942						17.2942						0.0210454						0.0210454			0.0210454
	26318.8	26318.8	26318.8	32.0275	32.0275	32.0275	15.6731	17.2807	18.9973				15.6731	17.2807	18.9973				0.0190727	0.021029	0.0231179				0.0190727	0.021029	0.0231179	0.0190727	0.021029	0.0231179
death	0			0						0			0									0			0			0
	0	0	0	0	0	0				0	0	0	0	0	0							0	0	0	0	0	0	0	0	0
Deafness							17.5683			0			17.5683			4.33889e-06			0.021379			0			0.021379			0.021379
							17.5676	17.5683	17.5691	0	0	0	17.5676	17.5683	17.5691	4.3387e-06	4.33889e-06	4.33907e-06	0.0213781	0.021379	0.0213799	0	0	0	0.0213781	0.021379	0.0213799	0.0213781	0.021379	0.0213799
cases	1.57913			0.00192165			17.5683						17.5683						0.021379						0.021379			0.021379
	1.57913	1.57913	1.57913	0.00192165	0.00192165	0.00192165	17.5676	17.5683	17.5691				17.5676	17.5683	17.5691				0.0213781	0.021379	0.0213799				0.0213781	0.021379	0.0213799	0.0213781	0.021379	0.0213799
death	0			0						0			0									0			0			0
	0	0	0	0	0	0				0	0	0	0	0	0							0	0	0	0	0	0	0	0	0
Bronchitis							301.495			0			301.495			7.44607e-05			0.36689			0			0.36689			0.36689
							272.432	301.486	330.59	0	0	0	272.432	301.486	330.59	6.7283e-05	7.44586e-05	8.16465e-05	0.331524	0.36688	0.402297	0	0	0	0.331524	0.36688	0.402297	0.331524	0.36688	0.402297
cases	86244.6			104.952			301.495						301.495						0.36689						0.36689			0.36689
	86244.6	86244.6	86244.6	104.952	104.952	104.952	272.432	301.486	330.59				272.432	301.486	330.59				0.331524	0.36688	0.402297				0.331524	0.36688	0.402297	0.331524	0.36688	0.402297
death	0			0						0			0									0			0			0
	0	0	0	0	0	0				0	0	0	0	0	0							0	0	0	0	0	0	0	0	0
Chronic Bronch.							25840.1			0			25840.1			0.00638178			31.445			0			31.445			31.445
							22111.8	25842.6	29556.2	0	0	0	22111.8	25842.6	29556.2	0.00546099	0.0063824	0.00729955	26.9079	31.448	35.9671	0	0	0	26.9079	31.448	35.9671	26.9079	31.448	35.9671
cases	2414.85			2.93864			25840.1						25840.1						31.445						31.445			31.445
	2414.85	2414.85	2414.85	2.93864	2.93864	2.93864	22111.8	25842.6	29556.2				22111.8	25842.6	29556.2				26.9079	31.448	35.9671				26.9079	31.448	35.9671	26.9079	31.448	35.9671
death	0			0						0			0									0			0			0
	0	0	0	0	0	0				0	0	0	0	0	0							0	0	0	0	0	0	0	0	0
Pneumonia							239.899			69073			69312.9			0.0171183			0.291935			84.0553			84.3472			84.3472
							223.549	239.961	255.813	69073	69073	69073	69296.5	69312.9	69328.8	0.0171143	0.0171183	0.0171223	0.272038	0.292009	0.3113	84.0553	84.0553	84.0553	84.3273	84.3473	84.3666	84.3273	84.3473	84.3666
cases	64849.5			78.9157			239.899						239.899						0.291935						0.291935			0.291935
	64849.5	64849.5	64849.5	78.9157	78.9157	78.9157	223.549	239.961	255.813				223.549	239.961	255.813				0.272038	0.292009	0.3113				0.272038	0.292009	0.3113	0.272038	0.292009	0.3113
death	10336.5			12.5785						69073			69073									84.0553			84.0553			84.0553
	10336.5	10336.5	10336.5	12.5785	12.5785	12.5785				69073	69073	69073	69073	69073	69073							84.0553	84.0553	84.0553	84.0553	84.0553	84.0553	84.0553	84.0553	84.0553
Sequelae Total							29396.6			114677			144074			0.0355822			35.7729			139.551			175.324			175.324
							25667.3	29399.7	33111.9	113937	114678	115419	140257	144079	147868	0.0346395	0.0355836	0.0365193	31.2346	35.7767	40.2941	138.65	139.552	140.454	170.679	175.331	179.941	170.679	175.331	179.941
All Health Outcomes Total							32479.6			114677			147157			0.0363436			39.5246			139.551			179.076			179.076
							28724.4	32480.5	36242.2	113937	114678	115419	143311	147160	150981	0.0353938	0.0363444	0.0372881	34.9548	39.5257	44.1034	138.65	139.552	140.454	174.396	179.08	183.73	174.396	179.08	183.73

## Sheet: Upper-bound scenario 2016
Illness	Cases per Year			Incidence per 100,000			YLD per Year			YLL per Year			DALY per Year			DALY per Case			YLD per 100,000			YLL per 100,000			DALY per 100,000			DALY per 100,000
				Stratum Specific Population															Stratum Specific Population			Stratum Specific Population			Stratum Specific Population			Total Population
Acute
Symptomatic							3084.56			0			3084.56			0.000761799			3.75361			0			3.75361			3.75361
							2638.28	3081.17	3540.9	0	0	0	2638.28	3081.17	3540.9	0.000651581	0.000760962	0.000874503	3.21053	3.74949	4.30894	0	0	0	3.21053	3.74949	4.30894	3.21053	3.74949	4.30894
cases	4049044			4927.3			3084.56						3084.56						3.75361						3.75361			3.75361
	4049044	4049044	4049044	4927.3	4927.3	4927.3	2638.28	3081.17	3540.9				2638.28	3081.17	3540.9				3.21053	3.74949	4.30894				3.21053	3.74949	4.30894	3.21053	3.74949	4.30894
death	0			0						0			0									0			0			0
	0	0	0	0	0	0				0	0	0	0	0	0							0	0	0	0	0	0	0	0	0
Acute Total							3084.56			0			3084.56			0.000761799			3.75361			0			3.75361			3.75361
							2638.28	3081.17	3540.9	0	0	0	2638.28	3081.17	3540.9	0.000651581	0.000760962	0.000874503	3.21053	3.74949	4.30894	0	0	0	3.21053	3.74949	4.30894	3.21053	3.74949	4.30894
Sequelae
Sepsis							8.35361			4184.24			4192.6			0.00103545			0.0101655			5.09183			5.10199			5.10199
							8.02205	8.3531	8.6898	4113.34	4184.24	4254.63	4121.74	4192.58	4262.95	0.00101795	0.00103545	0.00105283	0.00976207	0.0101649	0.0105747	5.00555	5.09182	5.17748	5.01577	5.10197	5.18761	5.01577	5.10197	5.18761
cases	392.757			0.477948			8.35361						8.35361						0.0101655						0.0101655			0.0101655
	392.757	392.757	392.757	0.477948	0.477948	0.477948	8.02205	8.3531	8.6898				8.02205	8.3531	8.6898				0.00976207	0.0101649	0.0105747				0.00976207	0.0101649	0.0105747	0.00976207	0.0101649	0.0105747
death	86.4743			0.105231						4184.24			4184.24									5.09183			5.09183			5.09183
	85.2181	86.4743	87.7226	0.103702	0.105231	0.10675				4113.34	4184.24	4254.63	4113.34	4184.24	4254.63							5.00555	5.09182	5.17748	5.00555	5.09182	5.17748	5.00555	5.09182	5.17748
Perm. Disab. due to Sepsis							904.59			0			904.59			0.000223408			1.1008			0			1.1008			1.1008
							904.568	904.59	904.612	0	0	0	904.568	904.59	904.612	0.000223403	0.000223408	0.000223414	1.10077	1.1008	1.10083	0	0	0	1.10077	1.1008	1.10083	1.10077	1.1008	1.10083
cases	66.7687			0.0812512			904.59						904.59						1.1008						1.1008			1.1008
	66.7687	66.7687	66.7687	0.0812512	0.0812512	0.0812512	904.568	904.59	904.612				904.568	904.59	904.612				1.10077	1.1008	1.10083				1.10077	1.1008	1.10083	1.10077	1.1008	1.10083
death	0			0						0			0									0			0			0
	0	0	0	0	0	0				0	0	0	0	0	0							0	0	0	0	0	0	0	0	0
Sinusitis							33.976			0			33.976			8.39112e-06			0.0413456			0			0.0413456			0.0413456
							30.6974	33.9746	37.2471	0	0	0	30.6974	33.9746	37.2471	7.58138e-06	8.39077e-06	9.19898e-06	0.0373558	0.0413439	0.0453262	0	0	0	0.0373558	0.0413439	0.0453262	0.0373558	0.0413439	0.0453262
cases	9717.71			11.8255			33.976						33.976						0.0413456						0.0413456			0.0413456
	9717.71	9717.71	9717.71	11.8255	11.8255	11.8255	30.6974	33.9746	37.2471				30.6974	33.9746	37.2471				0.0373558	0.0413439	0.0453262				0.0373558	0.0413439	0.0453262	0.0373558	0.0413439	0.0453262
death	0			0						0			0									0			0			0
	0	0	0	0	0	0				0	0	0	0	0	0							0	0	0	0	0	0	0	0	0
ARDS							370.422			159789			160160			0.039555			0.450768			194.449			194.899			194.899
							318.133	370.377	422.462	159789	159789	159789	160108	160160	160212	0.0395421	0.039555	0.0395678	0.387137	0.450714	0.514096	194.449	194.449	194.449	194.836	194.899	194.963	194.836	194.899	194.963
cases	19251.4			23.4271			370.422						370.422						0.450768						0.450768			0.450768
	19251.4	19251.4	19251.4	23.4271	23.4271	23.4271	318.133	370.377	422.462				318.133	370.377	422.462				0.387137	0.450714	0.514096				0.387137	0.450714	0.514096	0.387137	0.450714	0.514096
death	7700.56			9.37085						159789			159789									194.449			194.449			194.449
	7700.56	7700.56	7700.56	9.37085	9.37085	9.37085				159789	159789	159789	159789	159789	159789							194.449	194.449	194.449	194.449	194.449	194.449	194.449	194.449	194.449
Perm. Disab. due to ARDS							40266.9			0			40266.9			0.0099448			49.001			0			49.001			49.001
							40266.9	40266.9	40266.9	0	0	0	40266.9	40266.9	40266.9	0.0099448	0.0099448	0.0099448	49.001	49.001	49.001	0	0	0	49.001	49.001	49.001	49.001	49.001	49.001
cases	10780.8			13.1192			40266.9						40266.9						49.001						49.001			49.001
	10780.8	10780.8	10780.8	13.1192	13.1192	13.1192	40266.9	40266.9	40266.9				40266.9	40266.9	40266.9				49.001	49.001	49.001				49.001	49.001	49.001	49.001	49.001	49.001
death	0			0						0			0									0			0			0
	0	0	0	0	0	0				0	0	0	0	0	0							0	0	0	0	0	0	0	0	0
Myokarditis							7.95007			39179			39187			0.00967808			0.00967448			47.6772			47.6868			47.6868
							7.49361	7.94975	8.40861	39179	39179	39179	39186.5	39187	39187.4	0.00967797	0.00967808	0.0096782	0.00911901	0.00967409	0.0102325	47.6772	47.6772	47.6772	47.6863	47.6868	47.6874	47.6863	47.6868	47.6874
cases	4049.04			4.9273			7.95007						7.95007						0.00967448						0.00967448			0.00967448
	4049.04	4049.04	4049.04	4.9273	4.9273	4.9273	7.49361	7.94975	8.40861				7.49361	7.94975	8.40861				0.00911901	0.00967409	0.0102325				0.00911901	0.00967409	0.0102325	0.00911901	0.00967409	0.0102325
death	809.809			0.98546						39179			39179									47.6772			47.6772			47.6772
	809.809	809.809	809.809	0.98546	0.98546	0.98546				39179	39179	39179	39179	39179	39179							47.6772	47.6772	47.6772	47.6772	47.6772	47.6772	47.6772	47.6772	47.6772
Encephalitis							62.3188			62661.8			62724.2			0.0154911			0.0758361			76.2535			76.3293			76.3293
							59.0183	62.3162	65.6483	62661.8	62661.8	62661.8	62720.9	62724.2	62727.5	0.0154903	0.0154911	0.0154919	0.0718196	0.0758329	0.0798877	76.2535	76.2535	76.2535	76.3253	76.3293	76.3334	76.3253	76.3293	76.3334
cases	8098.09			9.8546			62.3188						62.3188						0.0758361						0.0758361			0.0758361
	8098.09	8098.09	8098.09	9.8546	9.8546	9.8546	59.0183	62.3162	65.6483				59.0183	62.3162	65.6483				0.0718196	0.0758329	0.0798877				0.0718196	0.0758329	0.0798877	0.0718196	0.0758329	0.0798877
death	1295.69			1.57674						62661.8			62661.8									76.2535			76.2535			76.2535
	1295.69	1295.69	1295.69	1.57674	1.57674	1.57674				62661.8	62661.8	62661.8	62661.8	62661.8	62661.8							76.2535	76.2535	76.2535	76.2535	76.2535	76.2535	76.2535	76.2535	76.2535
Otitis Media							40.1754			0			40.1754			9.9222e-06			0.0488897			0			0.0488897			0.0488897
							36.4143	40.1478	44.1039	0	0	0	36.4143	40.1478	44.1039	8.99331e-06	9.91538e-06	1.08924e-05	0.0443128	0.0488561	0.0536703	0	0	0	0.0443128	0.0488561	0.0536703	0.0443128	0.0488561	0.0536703
cases	61140.6			74.4023			40.1754						40.1754						0.0488897						0.0488897			0.0488897
	61140.6	61140.6	61140.6	74.4023	74.4023	74.4023	36.4143	40.1478	44.1039				36.4143	40.1478	44.1039				0.0443128	0.0488561	0.0536703				0.0443128	0.0488561	0.0536703	0.0443128	0.0488561	0.0536703
death	0			0						0			0									0			0			0
	0	0	0	0	0	0				0	0	0	0	0	0							0	0	0	0	0	0	0	0	0
Deafness							40.8126			0			40.8126			1.00796e-05			0.0496651			0			0.0496651			0.0496651
							40.8109	40.8126	40.8144	0	0	0	40.8109	40.8126	40.8144	1.00791e-05	1.00796e-05	1.008e-05	0.049663	0.0496651	0.0496672	0	0	0	0.049663	0.0496651	0.0496672	0.049663	0.0496651	0.0496672
cases	3.66843			0.00446414			40.8126						40.8126						0.0496651						0.0496651			0.0496651
	3.66843	3.66843	3.66843	0.00446414	0.00446414	0.00446414	40.8109	40.8126	40.8144				40.8109	40.8126	40.8144				0.049663	0.0496651	0.0496672				0.049663	0.0496651	0.0496672	0.049663	0.0496651	0.0496672
death	0			0						0			0									0			0			0
	0	0	0	0	0	0				0	0	0	0	0	0							0	0	0	0	0	0	0	0	0
Bronchitis							301.525			0			301.525			7.44681e-05			0.366927			0			0.366927			0.366927
							272.594	301.546	330.455	0	0	0	272.594	301.546	330.455	6.7323e-05	7.44735e-05	8.16132e-05	0.331721	0.366953	0.402133	0	0	0	0.331721	0.366953	0.402133	0.331721	0.366953	0.402133
cases	86244.6			104.952			301.525						301.525						0.366927						0.366927			0.366927
	86244.6	86244.6	86244.6	104.952	104.952	104.952	272.594	301.546	330.455				272.594	301.546	330.455				0.331721	0.366953	0.402133				0.331721	0.366953	0.402133	0.331721	0.366953	0.402133
death	0			0						0			0									0			0			0
	0	0	0	0	0	0				0	0	0	0	0	0							0	0	0	0	0	0	0	0	0
Chronic Bronch.							25844.6			0			25844.6			0.00638288			31.4504			0			31.4504			31.4504
							22076	25856	29564.6	0	0	0	22076	25856	29564.6	0.00545215	0.00638571	0.00730163	26.8644	31.4643	35.9774	0	0	0	26.8644	31.4643	35.9774	26.8644	31.4643	35.9774
cases	2414.85			2.93864			25844.6						25844.6						31.4504						31.4504			31.4504
	2414.85	2414.85	2414.85	2.93864	2.93864	2.93864	22076	25856	29564.6				22076	25856	29564.6				26.8644	31.4643	35.9774				26.8644	31.4643	35.9774	26.8644	31.4643	35.9774
death	0			0						0			0									0			0			0
	0	0	0	0	0	0				0	0	0	0	0	0							0	0	0	0	0	0	0	0	0
Pneumonia							599.662			172682			173282			0.0427958			0.729732			210.138			210.868			210.868
							558.523	599.817	639.59	172682	172682	172682	173241	173282	173322	0.0427857	0.0427959	0.0428057	0.67967	0.72992	0.77832	210.138	210.138	210.138	210.818	210.868	210.916	210.818	210.868	210.916
cases	162124			197.289			599.662						599.662						0.729732						0.729732			0.729732
	162124	162124	162124	197.289	197.289	197.289	558.523	599.817	639.59				558.523	599.817	639.59				0.67967	0.72992	0.77832				0.67967	0.72992	0.77832	0.67967	0.72992	0.77832
death	25841.2			31.4463						172682			172682									210.138			210.138			210.138
	25841.2	25841.2	25841.2	31.4463	31.4463	31.4463				172682	172682	172682	172682	172682	172682							210.138	210.138	210.138	210.138	210.138	210.138	210.138	210.138	210.138
Sequelae Total							68481.3			438497			506978			0.125209			83.3352			533.609			616.944			616.944
							64715.3	68493.5	72201.7	438426	438497	438567	503214	506991	510699	0.12428	0.125212	0.126128	78.7523	83.3501	87.8626	533.523	533.609	533.695	612.364	616.96	621.472	612.364	616.96	621.472
All Health Outcomes Total							71565.8			438497			510063			0.125971			87.0888			533.609			620.698			620.698
							67763.9	71577.6	75304.2	438426	438497	438567	506261	510073	513800	0.125032	0.125974	0.126894	82.4623	87.1031	91.6381	533.523	533.609	533.695	616.072	620.71	625.245	616.072	620.71	625.245

## Sheet: Baseline scenario 2017
Illness	Cases per Year			Incidence per 100,000			YLD per Year			YLL per Year			DALY per Year			DALY per Case			YLD per 100,000			YLL per 100,000			DALY per 100,000			DALY per 100,000
				Stratum Specific Population															Stratum Specific Population			Stratum Specific Population			Stratum Specific Population			Total Population
Acute
Symptomatic							4488.8			0			4488.8			0.000761472			5.43954			0			5.43954			5.43954
							3864.44	4485.92	5127.72	0	0	0	3864.44	4485.92	5127.72	0.000655556	0.000760984	0.000869857	4.68294	5.43606	6.21379	0	0	0	4.68294	5.43606	6.21379	4.68294	5.43606	6.21379
cases	5894901			7143.46			4488.8						4488.8						5.43954						5.43954			5.43954
	5894901	5894901	5894901	7143.46	7143.46	7143.46	3864.44	4485.92	5127.72				3864.44	4485.92	5127.72				4.68294	5.43606	6.21379				4.68294	5.43606	6.21379	4.68294	5.43606	6.21379
death	0			0						0			0									0			0			0
	0	0	0	0	0	0				0	0	0	0	0	0							0	0	0	0	0	0	0	0	0
Acute Total							4488.8			0			4488.8			0.000761472			5.43954			0			5.43954			5.43954
							3864.44	4485.92	5127.72	0	0	0	3864.44	4485.92	5127.72	0.000655556	0.000760984	0.000869857	4.68294	5.43606	6.21379	0	0	0	4.68294	5.43606	6.21379	4.68294	5.43606	6.21379
Sequelae
Sepsis							12.1608			5427.38			5439.54			0.000922753			0.0147365			6.57691			6.59165			6.59165
							11.6962	12.1598	12.6278	5342.71	5427.27	5512	5354.88	5439.43	5524.09	0.000908391	0.000922735	0.000937096	0.0141735	0.0147353	0.0153024	6.47432	6.57679	6.67946	6.48906	6.59152	6.69411	6.48906	6.59152	6.69411
cases	571.805			0.692916			12.1608						12.1608						0.0147365						0.0147365			0.0147365
	571.805	571.805	571.805	0.692916	0.692916	0.692916	11.6962	12.1598	12.6278				11.6962	12.1598	12.6278				0.0141735	0.0147353	0.0153024				0.0141735	0.0147353	0.0153024	0.0141735	0.0147353	0.0153024
death	125.891			0.152556						5427.38			5427.38									6.57691			6.57691			6.57691
	124.148	125.893	127.632	0.150443	0.152557	0.154665				5342.71	5427.27	5512	5342.71	5427.27	5512							6.47432	6.57679	6.67946	6.47432	6.57679	6.67946	6.47432	6.57679	6.67946
Perm. Disab. due to Sepsis							1173.42			0			1173.42			0.000199056			1.42195			0			1.42195			1.42195
							1173.38	1173.42	1173.45	0	0	0	1173.38	1173.42	1173.45	0.000199051	0.000199056	0.000199061	1.42191	1.42195	1.42199	0	0	0	1.42191	1.42195	1.42199	1.42191	1.42195	1.42199
cases	97.2069			0.117796			1173.42						1173.42						1.42195						1.42195			1.42195
	97.2069	97.2069	97.2069	0.117796	0.117796	0.117796	1173.38	1173.42	1173.45				1173.38	1173.42	1173.45				1.42191	1.42195	1.42199				1.42191	1.42195	1.42199	1.42191	1.42195	1.42199
death	0			0						0			0									0			0			0
	0	0	0	0	0	0				0	0	0	0	0	0							0	0	0	0	0	0	0	0	0
Sinusitis							49.471			0			49.471			8.39217e-06			0.0599492			0			0.0599492			0.0599492
							44.9095	49.4701	54.057	0	0	0	44.9095	49.4701	54.057	7.61836e-06	8.39202e-06	9.17014e-06	0.0544214	0.059948	0.0655065	0	0	0	0.0544214	0.059948	0.0655065	0.0544214	0.059948	0.0655065
cases	14147.8			17.1443			49.471						49.471						0.0599492						0.0599492			0.0599492
	14147.8	14147.8	14147.8	17.1443	17.1443	17.1443	44.9095	49.4701	54.057				44.9095	49.4701	54.057				0.0544214	0.059948	0.0655065				0.0544214	0.059948	0.0655065	0.0544214	0.059948	0.0655065
death	0			0						0			0									0			0			0
	0	0	0	0	0	0				0	0	0	0	0	0							0	0	0	0	0	0	0	0	0
ARDS							26.0854			11256.1			11282.2			0.00191389			0.0316104			13.6402			13.6718			13.6718
							22.4007	26.084	29.7333	11256.1	11256.1	11256.1	11278.5	11282.2	11285.8	0.00191326	0.00191389	0.00191451	0.0271453	0.0316086	0.0360309	13.6402	13.6402	13.6402	13.6673	13.6718	13.6762	13.6673	13.6718	13.6762
cases	1355.83			1.643			26.0854						26.0854						0.0316104						0.0316104			0.0316104
	1355.83	1355.83	1355.83	1.643	1.643	1.643	22.4007	26.084	29.7333				22.4007	26.084	29.7333				0.0271453	0.0316086	0.0360309				0.0271453	0.0316086	0.0360309	0.0271453	0.0316086	0.0360309
death	542.331			0.657198						11256.1			11256.1									13.6402			13.6402			13.6402
	542.331	542.331	542.331	0.657198	0.657198	0.657198				11256.1	11256.1	11256.1	11256.1	11256.1	11256.1							13.6402	13.6402	13.6402	13.6402	13.6402	13.6402	13.6402	13.6402	13.6402
Perm. Disab. due to ARDS							2836.54			0			2836.54			0.000481185			3.43733			0			3.43733			3.43733
							2836.54	2836.54	2836.54	0	0	0	2836.54	2836.54	2836.54	0.000481185	0.000481185	0.000481185	3.43733	3.43733	3.43733	0	0	0	3.43733	3.43733	3.43733	3.43733	3.43733	3.43733
cases	759.263			0.920078			2836.54						2836.54						3.43733						3.43733			3.43733
	759.263	759.263	759.263	0.920078	0.920078	0.920078	2836.54	2836.54	2836.54				2836.54	2836.54	2836.54				3.43733	3.43733	3.43733				3.43733	3.43733	3.43733	3.43733	3.43733	3.43733
death	0			0						0			0									0			0			0
	0	0	0	0	0	0				0	0	0	0	0	0							0	0	0	0	0	0	0	0	0
Myokarditis							11.5751			50821.5			50833.1			0.00862323			0.0140268			61.5857			61.5997			61.5997
							10.9413	11.5735	12.2113	50821.5	50821.5	50821.5	50832.5	50833.1	50833.7	0.00862312	0.00862323	0.00862334	0.0132587	0.0140248	0.0147977	61.5857	61.5857	61.5857	61.5989	61.5997	61.6005	61.5989	61.5997	61.6005
cases	5894.9			7.14346			11.5751						11.5751						0.0140268						0.0140268			0.0140268
	5894.9	5894.9	5894.9	7.14346	7.14346	7.14346	10.9413	11.5735	12.2113				10.9413	11.5735	12.2113				0.0132587	0.0140248	0.0147977				0.0132587	0.0140248	0.0147977	0.0132587	0.0140248	0.0147977
death	1178.98			1.42869						50821.5			50821.5									61.5857			61.5857			61.5857
	1178.98	1178.98	1178.98	1.42869	1.42869	1.42869				50821.5	50821.5	50821.5	50821.5	50821.5	50821.5							61.5857	61.5857	61.5857	61.5857	61.5857	61.5857	61.5857	61.5857	61.5857
Encephalitis							90.7305			81278.6			81369.3			0.0138033			0.109948			98.4937			98.6036			98.6036
							86.1434	90.7299	95.3578	81278.6	81278.6	81278.6	81364.7	81369.3	81374	0.0138026	0.0138033	0.0138041	0.104389	0.109947	0.115555	98.4937	98.4937	98.4937	98.5981	98.6036	98.6092	98.5981	98.6036	98.6092
cases	11789.8			14.2869			90.7305						90.7305						0.109948						0.109948			0.109948
	11789.8	11789.8	11789.8	14.2869	14.2869	14.2869	86.1434	90.7299	95.3578				86.1434	90.7299	95.3578				0.104389	0.109947	0.115555				0.104389	0.109947	0.115555	0.104389	0.109947	0.115555
death	1886.37			2.28591						81278.6			81278.6									98.4937			98.4937			98.4937
	1886.37	1886.37	1886.37	2.28591	2.28591	2.28591				81278.6	81278.6	81278.6	81278.6	81278.6	81278.6							98.4937	98.4937	98.4937	98.4937	98.4937	98.4937	98.4937	98.4937	98.4937
Otitis Media							58.4786			0			58.4786			9.9202e-06			0.0708646			0			0.0708646			0.0708646
							53.2555	58.4272	63.9883	0	0	0	53.2555	58.4272	63.9883	9.03416e-06	9.91148e-06	1.08549e-05	0.0645351	0.0708022	0.0775413	0	0	0	0.0645351	0.0708022	0.0775413	0.0645351	0.0708022	0.0775413
cases	89013			107.866			58.4786						58.4786						0.0708646						0.0708646			0.0708646
	89013	89013	89013	107.866	107.866	107.866	53.2555	58.4272	63.9883				53.2555	58.4272	63.9883				0.0645351	0.0708022	0.0775413				0.0645351	0.0708022	0.0775413	0.0645351	0.0708022	0.0775413
death	0			0						0			0									0			0			0
	0	0	0	0	0	0				0	0	0	0	0	0							0	0	0	0	0	0	0	0	0
Deafness							52.9393			0			52.9393			8.98052e-06			0.064152			0			0.064152			0.064152
							52.9369	52.9393	52.9417	0	0	0	52.9369	52.9393	52.9417	8.98011e-06	8.98052e-06	8.98093e-06	0.0641491	0.064152	0.0641549	0	0	0	0.0641491	0.064152	0.0641549	0.0641491	0.064152	0.0641549
cases	5.34078			0.00647197			52.9393						52.9393						0.064152						0.064152			0.064152
	5.34078	5.34078	5.34078	0.00647197	0.00647197	0.00647197	52.9369	52.9393	52.9417				52.9369	52.9393	52.9417				0.0641491	0.064152	0.0641549				0.0641491	0.064152	0.0641549	0.0641491	0.064152	0.0641549
death	0			0						0			0									0			0			0
	0	0	0	0	0	0				0	0	0	0	0	0							0	0	0	0	0	0	0	0	0
Bronchitis							438.997			0			438.997			7.44707e-05			0.531978			0			0.531978			0.531978
							398.73	439.047	479.279	0	0	0	398.73	439.047	479.279	6.76398e-05	7.4479e-05	8.13041e-05	0.483182	0.532038	0.580792	0	0	0	0.483182	0.532038	0.580792	0.483182	0.532038	0.580792
cases	125561			152.156			438.997						438.997						0.531978						0.531978			0.531978
	125561	125561	125561	152.156	152.156	152.156	398.73	439.047	479.279				398.73	439.047	479.279				0.483182	0.532038	0.580792				0.483182	0.532038	0.580792	0.483182	0.532038	0.580792
death	0			0						0			0									0			0			0
	0	0	0	0	0	0				0	0	0	0	0	0							0	0	0	0	0	0	0	0	0
Chronic Bronch.							33514.1			0			33514.1			0.00568528			40.6125			0			40.6125			40.6125
							29021.9	33516.7	37979.1	0	0	0	29021.9	33516.7	37979.1	0.00492322	0.00568571	0.0064427	35.1688	40.6157	46.0232	0	0	0	35.1688	40.6157	46.0232	35.1688	40.6157	46.0232
cases	3515.72			4.26036			33514.1						33514.1						40.6125						40.6125			40.6125
	3515.72	3515.72	3515.72	4.26036	4.26036	4.26036	29021.9	33516.7	37979.1				29021.9	33516.7	37979.1				35.1688	40.6157	46.0232				35.1688	40.6157	46.0232	35.1688	40.6157	46.0232
death	0			0						0			0									0			0			0
	0	0	0	0	0	0				0	0	0	0	0	0							0	0	0	0	0	0	0	0	0
Pneumonia							872.92			251927			252800			0.0428844			1.05781			305.285			306.343			306.343
							812.881	873.244	931.479	251927	251927	251927	252739	252800	252858	0.0428743	0.0428845	0.0428944	0.985052	1.0582	1.12877	305.285	305.285	305.285	306.271	306.344	306.414	306.271	306.344	306.414
cases	236032			286.024			872.92						872.92						1.05781						1.05781			1.05781
	236032	236032	236032	286.024	286.024	286.024	812.881	873.244	931.479				812.881	873.244	931.479				0.985052	1.0582	1.12877				0.985052	1.0582	1.12877	0.985052	1.0582	1.12877
death	37621.6			45.59						251927			251927									305.285			305.285			305.285
	37621.6	37621.6	37621.6	45.59	45.59	45.59				251927	251927	251927	251927	251927	251927							305.285	305.285	305.285	305.285	305.285	305.285	305.285	305.285	305.285
Sequelae Total							39137.4			400710			439848			0.0746149			47.4269			485.582			533.009			533.009
							34647.4	39138.7	43601.4	400626	400710	400795	435354	439849	444310	0.0738526	0.0746151	0.0753718	41.9858	47.4285	52.8364	485.479	485.582	485.684	527.563	533.01	538.416	527.563	533.01	538.416
All Health Outcomes Total							43626.2			400710			444336			0.0753764			52.8664			485.582			538.448			538.448
							39088	43635.6	48146.8	400626	400710	400795	439793	444342	448862	0.0746057	0.0753774	0.0761442	47.367	52.8777	58.3444	485.479	485.582	485.684	532.943	538.456	543.933	532.943	538.456	543.933

## Sheet: Lower-bound scenario 2017
Illness	Cases per Year			Incidence per 100,000			YLD per Year			YLL per Year			DALY per Year			DALY per Case			YLD per 100,000			YLL per 100,000			DALY per 100,000			DALY per 100,000
				Stratum Specific Population															Stratum Specific Population			Stratum Specific Population			Stratum Specific Population			Total Population
Acute
Symptomatic							4488.34			0			4488.34			0.000761394			5.43899			0			5.43899			5.43899
							3866.08	4486.69	5124.78	0	0	0	3866.08	4486.69	5124.78	0.000655835	0.000761113	0.000869359	4.68493	5.43698	6.21023	0	0	0	4.68493	5.43698	6.21023	4.68493	5.43698	6.21023
cases	5894901			7143.46			4488.34						4488.34						5.43899						5.43899			5.43899
	5894901	5894901	5894901	7143.46	7143.46	7143.46	3866.08	4486.69	5124.78				3866.08	4486.69	5124.78				4.68493	5.43698	6.21023				4.68493	5.43698	6.21023	4.68493	5.43698	6.21023
death	0			0						0			0									0			0			0
	0	0	0	0	0	0				0	0	0	0	0	0							0	0	0	0	0	0	0	0	0
Acute Total							4488.34			0			4488.34			0.000761394			5.43899			0			5.43899			5.43899
							3866.08	4486.69	5124.78	0	0	0	3866.08	4486.69	5124.78	0.000655835	0.000761113	0.000869359	4.68493	5.43698	6.21023	0	0	0	4.68493	5.43698	6.21023	4.68493	5.43698	6.21023
Sequelae
Sepsis							12.1604			5427.31			5439.47			0.000922742			0.014736			6.57684			6.59157			6.59157
							11.6964	12.1597	12.626	5342.73	5427.34	5512.04	5354.93	5439.54	5524.24	0.000908401	0.000922753	0.000937121	0.0141738	0.0147352	0.0153003	6.47434	6.57687	6.67951	6.48912	6.59165	6.69429	6.48912	6.59165	6.69429
cases	571.805			0.692916			12.1604						12.1604						0.014736						0.014736			0.014736
	571.805	571.805	571.805	0.692916	0.692916	0.692916	11.6964	12.1597	12.626				11.6964	12.1597	12.626				0.0141738	0.0147352	0.0153003				0.0141738	0.0147352	0.0153003	0.0141738	0.0147352	0.0153003
death	125.89			0.152554						5427.31			5427.31									6.57684			6.57684			6.57684
	124.147	125.892	127.644	0.150441	0.152556	0.154679				5342.73	5427.34	5512.04	5342.73	5427.34	5512.04							6.47434	6.57687	6.67951	6.47434	6.57687	6.67951	6.47434	6.57687	6.67951
Perm. Disab. due to Sepsis							1173.42			0			1173.42			0.000199056			1.42195			0			1.42195			1.42195
							1173.38	1173.42	1173.45	0	0	0	1173.38	1173.42	1173.45	0.000199051	0.000199056	0.000199061	1.42191	1.42195	1.42199	0	0	0	1.42191	1.42195	1.42199	1.42191	1.42195	1.42199
cases	97.2069			0.117796			1173.42						1173.42						1.42195						1.42195			1.42195
	97.2069	97.2069	97.2069	0.117796	0.117796	0.117796	1173.38	1173.42	1173.45				1173.38	1173.42	1173.45				1.42191	1.42195	1.42199				1.42191	1.42195	1.42199	1.42191	1.42195	1.42199
death	0			0						0			0									0			0			0
	0	0	0	0	0	0				0	0	0	0	0	0							0	0	0	0	0	0	0	0	0
Sinusitis							49.4596			0			49.4596			8.39024e-06			0.0599353			0			0.0599353			0.0599353
							44.9124	49.4578	53.9972	0	0	0	44.9124	49.4578	53.9972	7.61886e-06	8.38993e-06	9.15998e-06	0.054425	0.0599331	0.0654339	0	0	0	0.054425	0.0599331	0.0654339	0.054425	0.0599331	0.0654339
cases	14147.8			17.1443			49.4596						49.4596						0.0599353						0.0599353			0.0599353
	14147.8	14147.8	14147.8	17.1443	17.1443	17.1443	44.9124	49.4578	53.9972				44.9124	49.4578	53.9972				0.054425	0.0599331	0.0654339				0.054425	0.0599331	0.0654339	0.054425	0.0599331	0.0654339
death	0			0						0			0									0			0			0
	0	0	0	0	0	0				0	0	0	0	0	0							0	0	0	0	0	0	0	0	0
ARDS							26.0823			9849.09			9875.17			0.00167521			0.0316066			11.9352			11.9668			11.9668
							22.3983	26.0879	29.7427	9849.09	9849.09	9849.09	9871.49	9875.18	9878.83	0.00167458	0.00167521	0.00167583	0.0271423	0.0316135	0.0360423	11.9352	11.9352	11.9352	11.9623	11.9668	11.9712	11.9623	11.9668	11.9712
cases	1355.83			1.643			26.0823						26.0823						0.0316066						0.0316066			0.0316066
	1355.83	1355.83	1355.83	1.643	1.643	1.643	22.3983	26.0879	29.7427				22.3983	26.0879	29.7427				0.0271423	0.0316135	0.0360423				0.0271423	0.0316135	0.0360423	0.0271423	0.0316135	0.0360423
death	474.54			0.575049						9849.09			9849.09									11.9352			11.9352			11.9352
	474.54	474.54	474.54	0.575049	0.575049	0.575049				9849.09	9849.09	9849.09	9849.09	9849.09	9849.09							11.9352	11.9352	11.9352	11.9352	11.9352	11.9352	11.9352	11.9352	11.9352
Perm. Disab. due to ARDS							2836.54			0			2836.54			0.000481185			3.43733			0			3.43733			3.43733
							2836.54	2836.54	2836.54	0	0	0	2836.54	2836.54	2836.54	0.000481185	0.000481185	0.000481185	3.43733	3.43733	3.43733	0	0	0	3.43733	3.43733	3.43733	3.43733	3.43733	3.43733
cases	759.263			0.920078			2836.54						2836.54						3.43733						3.43733			3.43733
	759.263	759.263	759.263	0.920078	0.920078	0.920078	2836.54	2836.54	2836.54				2836.54	2836.54	2836.54				3.43733	3.43733	3.43733				3.43733	3.43733	3.43733	3.43733	3.43733	3.43733
death	0			0						0			0									0			0			0
	0	0	0	0	0	0				0	0	0	0	0	0							0	0	0	0	0	0	0	0	0
Myokarditis							11.574			20328.6			20340.2			0.00345047			0.0140254			24.6343			24.6483			24.6483
							10.9445	11.5732	12.2092	20328.6	20328.6	20328.6	20339.6	20340.2	20340.8	0.00345036	0.00345047	0.00345058	0.0132625	0.0140244	0.0147951	24.6343	24.6343	24.6343	24.6475	24.6483	24.6491	24.6475	24.6483	24.6491
cases	5894.9			7.14346			11.574						11.574						0.0140254						0.0140254			0.0140254
	5894.9	5894.9	5894.9	7.14346	7.14346	7.14346	10.9445	11.5732	12.2092				10.9445	11.5732	12.2092				0.0132625	0.0140244	0.0147951				0.0132625	0.0140244	0.0147951	0.0132625	0.0140244	0.0147951
death	471.592			0.571477						20328.6			20328.6									24.6343			24.6343			24.6343
	471.592	471.592	471.592	0.571477	0.571477	0.571477				20328.6	20328.6	20328.6	20328.6	20328.6	20328.6							24.6343	24.6343	24.6343	24.6343	24.6343	24.6343	24.6343	24.6343	24.6343
Encephalitis							90.7197			24640.8			24731.5			0.0041954			0.109934			29.8598			29.9697			29.9697
							86.1626	90.7118	95.3538	23754.3	24643.2	25521.9	23844.8	24734	25613.4	0.00404499	0.00419582	0.00434501	0.104412	0.109925	0.11555	28.7855	29.8627	30.9275	28.8952	29.9727	31.0384	28.8952	29.9727	31.0384
cases	11789.8			14.2869			90.7197						90.7197						0.109934						0.109934			0.109934
	11789.8	11789.8	11789.8	14.2869	14.2869	14.2869	86.1626	90.7118	95.3538				86.1626	90.7118	95.3538				0.104412	0.109925	0.11555				0.104412	0.109925	0.11555	0.104412	0.109925	0.11555
death	571.881			0.693008						24640.8			24640.8									29.8598			29.8598			29.8598
	553.509	571.918	590.121	0.670744	0.693053	0.71511				23754.3	24643.2	25521.9	23754.3	24643.2	25521.9							28.7855	29.8627	30.9275	28.7855	29.8627	30.9275	28.7855	29.8627	30.9275
Otitis Media							25.1705			0			25.1705			4.26987e-06			0.0305017			0			0.0305017			0.0305017
							22.8917	25.1551	27.5347	0	0	0	22.8917	25.1551	27.5347	3.8833e-06	4.26726e-06	4.67094e-06	0.0277402	0.030483	0.0333667	0	0	0	0.0277402	0.030483	0.0333667	0.0277402	0.030483	0.0333667
cases	38316.9			46.4325			25.1705						25.1705						0.0305017						0.0305017			0.0305017
	38316.9	38316.9	38316.9	46.4325	46.4325	46.4325	22.8917	25.1551	27.5347				22.8917	25.1551	27.5347				0.0277402	0.030483	0.0333667				0.0277402	0.030483	0.0333667	0.0277402	0.030483	0.0333667
death	0			0						0			0									0			0			0
	0	0	0	0	0	0				0	0	0	0	0	0							0	0	0	0	0	0	0	0	0
Deafness							22.7884			0			22.7884			3.86579e-06			0.0276151			0			0.0276151			0.0276151
							22.7874	22.7884	22.7895	0	0	0	22.7874	22.7884	22.7895	3.86561e-06	3.86579e-06	3.86596e-06	0.0276138	0.0276151	0.0276163	0	0	0	0.0276138	0.0276151	0.0276163	0.0276138	0.0276151	0.0276163
cases	2.29901			0.00278595			22.7884						22.7884						0.0276151						0.0276151			0.0276151
	2.29901	2.29901	2.29901	0.00278595	0.00278595	0.00278595	22.7874	22.7884	22.7895				22.7874	22.7884	22.7895				0.0276138	0.0276151	0.0276163				0.0276138	0.0276151	0.0276163	0.0276138	0.0276151	0.0276163
death	0			0						0			0									0			0			0
	0	0	0	0	0	0				0	0	0	0	0	0							0	0	0	0	0	0	0	0	0
Bronchitis							438.937			0			438.937			7.44604e-05			0.531905			0			0.531905			0.531905
							398.78	438.936	479.162	0	0	0	398.78	438.936	479.162	6.76483e-05	7.44604e-05	8.12841e-05	0.483243	0.531905	0.58065	0	0	0	0.483243	0.531905	0.58065	0.483243	0.531905	0.58065
cases	125561			152.156			438.937						438.937						0.531905						0.531905			0.531905
	125561	125561	125561	152.156	152.156	152.156	398.78	438.936	479.162				398.78	438.936	479.162				0.483243	0.531905	0.58065				0.483243	0.531905	0.58065	0.483243	0.531905	0.58065
death	0			0						0			0									0			0			0
	0	0	0	0	0	0				0	0	0	0	0	0							0	0	0	0	0	0	0	0	0
Chronic Bronch.							33524.6			0			33524.6			0.00568705			40.6252			0			40.6252			40.6252
							29037.4	33527.8	37995.2	0	0	0	29037.4	33527.8	37995.2	0.00492585	0.00568759	0.00644544	35.1876	40.629	46.0427	0	0	0	35.1876	40.629	46.0427	35.1876	40.629	46.0427
cases	3515.72			4.26036			33524.6						33524.6						40.6252						40.6252			40.6252
	3515.72	3515.72	3515.72	4.26036	4.26036	4.26036	29037.4	33527.8	37995.2				29037.4	33527.8	37995.2				35.1876	40.629	46.0427				35.1876	40.629	46.0427	35.1876	40.629	46.0427
death	0			0						0			0									0			0			0
	0	0	0	0	0	0				0	0	0	0	0	0							0	0	0	0	0	0	0	0	0
Pneumonia							349.182			100771			101120			0.0171538			0.42314			122.114			122.537			122.537
							325.178	349.303	372.382	100771	100771	100771	101096	101120	101143	0.0171497	0.0171538	0.0171577	0.394052	0.423286	0.451254	122.114	122.114	122.114	122.508	122.537	122.565	122.508	122.537	122.565
cases	94412.7			114.41			349.182						349.182						0.42314						0.42314			0.42314
	94412.7	94412.7	94412.7	114.41	114.41	114.41	325.178	349.303	372.382				325.178	349.303	372.382				0.394052	0.423286	0.451254				0.394052	0.423286	0.451254	0.394052	0.423286	0.451254
death	15048.6			18.236						100771			100771									122.114			122.114			122.114
	15048.6	15048.6	15048.6	18.236	18.236	18.236				100771	100771	100771	100771	100771	100771							122.114	122.114	122.114	122.114	122.114	122.114	122.114	122.114	122.114
Sequelae Total							38560.6			161016			199577			0.0338559			46.7279			195.12			241.848			241.848
							34070.5	38562.2	43036.4	160125	161019	161904	195001	199582	204139	0.0330796	0.0338567	0.0346298	41.2867	46.7299	52.1516	194.041	195.124	196.195	236.303	241.854	247.377	236.303	241.854	247.377
All Health Outcomes Total							43048.9			161016			204065			0.0346173			52.1668			195.12			247.287			247.287
							38504.4	43051.8	47579	160125	161019	161904	199455	204072	208672	0.0338351	0.0346184	0.0353988	46.6597	52.1703	57.6564	194.041	195.124	196.195	241.7	247.295	252.87	241.7	247.295	252.87

## Sheet: Upper-bound scenario 2017
Illness	Cases per Year			Incidence per 100,000			YLD per Year			YLL per Year			DALY per Year			DALY per Case			YLD per 100,000			YLL per 100,000			DALY per 100,000			DALY per 100,000
				Stratum Specific Population															Stratum Specific Population			Stratum Specific Population			Stratum Specific Population			Total Population
Acute
Symptomatic							4489.07			0			4489.07			0.000761518			5.43987			0			5.43987			5.43987
							3864.69	4486.45	5130.98	0	0	0	3864.69	4486.45	5130.98	0.0006556	0.000761074	0.00087041	4.68325	5.4367	6.21774	0	0	0	4.68325	5.4367	6.21774	4.68325	5.4367	6.21774
cases	5894901			7143.46			4489.07						4489.07						5.43987						5.43987			5.43987
	5894901	5894901	5894901	7143.46	7143.46	7143.46	3864.69	4486.45	5130.98				3864.69	4486.45	5130.98				4.68325	5.4367	6.21774				4.68325	5.4367	6.21774	4.68325	5.4367	6.21774
death	0			0						0			0									0			0			0
	0	0	0	0	0	0				0	0	0	0	0	0							0	0	0	0	0	0	0	0	0
Acute Total							4489.07			0			4489.07			0.000761518			5.43987			0			5.43987			5.43987
							3864.69	4486.45	5130.98	0	0	0	3864.69	4486.45	5130.98	0.0006556	0.000761074	0.00087041	4.68325	5.4367	6.21774	0	0	0	4.68325	5.4367	6.21774	4.68325	5.4367	6.21774
Sequelae
Sepsis							12.16			5427.39			5439.55			0.000922755			0.0147355			6.57693			6.59166			6.59166
							11.6976	12.1596	12.6263	5342.6	5427.34	5512.01	5354.8	5439.49	5524.13	0.000908377	0.000922745	0.000937104	0.0141752	0.014735	0.0153006	6.47418	6.57687	6.67947	6.48896	6.59159	6.69416	6.48896	6.59159	6.69416
cases	571.805			0.692916			12.16						12.16						0.0147355						0.0147355			0.0147355
	571.805	571.805	571.805	0.692916	0.692916	0.692916	11.6976	12.1596	12.6263				11.6976	12.1596	12.6263				0.0141752	0.014735	0.0153006				0.0141752	0.014735	0.0153006	0.0141752	0.014735	0.0153006
death	125.892			0.152556						5427.39			5427.39									6.57693			6.57693			6.57693
	124.153	125.893	127.625	0.150449	0.152558	0.154657				5342.6	5427.34	5512.01	5342.6	5427.34	5512.01							6.47418	6.57687	6.67947	6.47418	6.57687	6.67947	6.47418	6.57687	6.67947
Perm. Disab. due to Sepsis							1173.42			0			1173.42			0.000199056			1.42195			0			1.42195			1.42195
							1173.38	1173.42	1173.45	0	0	0	1173.38	1173.42	1173.45	0.000199051	0.000199056	0.000199061	1.42191	1.42195	1.42199	0	0	0	1.42191	1.42195	1.42199	1.42191	1.42195	1.42199
cases	97.2069			0.117796			1173.42						1173.42						1.42195						1.42195			1.42195
	97.2069	97.2069	97.2069	0.117796	0.117796	0.117796	1173.38	1173.42	1173.45				1173.38	1173.42	1173.45				1.42191	1.42195	1.42199				1.42191	1.42195	1.42199	1.42191	1.42195	1.42199
death	0			0						0			0									0			0			0
	0	0	0	0	0	0				0	0	0	0	0	0							0	0	0	0	0	0	0	0	0
Sinusitis							49.4501			0			49.4501			8.38862e-06			0.0599237			0			0.0599237			0.0599237
							44.9134	49.4572	53.9613	0	0	0	44.9134	49.4572	53.9613	7.61903e-06	8.38983e-06	9.1539e-06	0.0544262	0.0599324	0.0653905	0	0	0	0.0544262	0.0599324	0.0653905	0.0544262	0.0599324	0.0653905
cases	14147.8			17.1443			49.4501						49.4501						0.0599237						0.0599237			0.0599237
	14147.8	14147.8	14147.8	17.1443	17.1443	17.1443	44.9134	49.4572	53.9613				44.9134	49.4572	53.9613				0.0544262	0.0599324	0.0653905				0.0544262	0.0599324	0.0653905	0.0544262	0.0599324	0.0653905
death	0			0						0			0									0			0			0
	0	0	0	0	0	0				0	0	0	0	0	0							0	0	0	0	0	0	0	0	0
ARDS							602.902			260632			261235			0.0443155			0.730598			315.835			316.566			316.566
							517.619	603.028	687.874	260632	260632	260632	261150	261235	261320	0.044301	0.0443155	0.0443299	0.627252	0.730752	0.833568	315.835	315.835	315.835	316.462	316.566	316.669	316.462	316.566	316.669
cases	31345.8			37.985			602.902						602.902						0.730598						0.730598			0.730598
	31345.8	31345.8	31345.8	37.985	37.985	37.985	517.619	603.028	687.874				517.619	603.028	687.874				0.627252	0.730752	0.833568				0.627252	0.730752	0.833568	0.627252	0.730752	0.833568
death	12538.3			15.194						260632			260632									315.835			315.835			315.835
	12538.3	12538.3	12538.3	15.194	15.194	15.194				260632	260632	260632	260632	260632	260632							315.835	315.835	315.835	315.835	315.835	315.835	315.835	315.835	315.835
Perm. Disab. due to ARDS							65679.3			0			65679.3			0.0111417			79.5904			0			79.5904			79.5904
							65679.3	65679.3	65679.3	0	0	0	65679.3	65679.3	65679.3	0.0111417	0.0111417	0.0111417	79.5904	79.5904	79.5904	0	0	0	79.5904	79.5904	79.5904	79.5904	79.5904	79.5904
cases	17553.7			21.2716			65679.3						65679.3						79.5904						79.5904			79.5904
	17553.7	17553.7	17553.7	21.2716	21.2716	21.2716	65679.3	65679.3	65679.3				65679.3	65679.3	65679.3				79.5904	79.5904	79.5904				79.5904	79.5904	79.5904	79.5904	79.5904	79.5904
death	0			0						0			0									0			0			0
	0	0	0	0	0	0				0	0	0	0	0	0							0	0	0	0	0	0	0	0	0
Myokarditis							11.5723			50821.5			50833.1			0.00862323			0.0140234			61.5857			61.5997			61.5997
							10.942	11.5703	12.2112	50821.5	50821.5	50821.5	50832.5	50833.1	50833.7	0.00862312	0.00862323	0.00862334	0.0132596	0.0140209	0.0147976	61.5857	61.5857	61.5857	61.5989	61.5997	61.6005	61.5989	61.5997	61.6005
cases	5894.9			7.14346			11.5723						11.5723						0.0140234						0.0140234			0.0140234
	5894.9	5894.9	5894.9	7.14346	7.14346	7.14346	10.942	11.5703	12.2112				10.942	11.5703	12.2112				0.0132596	0.0140209	0.0147976				0.0132596	0.0140209	0.0147976	0.0132596	0.0140209	0.0147976
death	1178.98			1.42869						50821.5			50821.5									61.5857			61.5857			61.5857
	1178.98	1178.98	1178.98	1.42869	1.42869	1.42869				50821.5	50821.5	50821.5	50821.5	50821.5	50821.5							61.5857	61.5857	61.5857	61.5857	61.5857	61.5857	61.5857	61.5857	61.5857
Encephalitis							90.7362			81278.6			81369.3			0.0138033			0.109954			98.4937			98.6036			98.6036
							86.1289	90.7397	95.3436	81278.6	81278.6	81278.6	81364.7	81369.3	81373.9	0.0138026	0.0138033	0.0138041	0.104371	0.109959	0.115538	98.4937	98.4937	98.4937	98.598	98.6036	98.6092	98.598	98.6036	98.6092
cases	11789.8			14.2869			90.7362						90.7362						0.109954						0.109954			0.109954
	11789.8	11789.8	11789.8	14.2869	14.2869	14.2869	86.1289	90.7397	95.3436				86.1289	90.7397	95.3436				0.104371	0.109959	0.115538				0.104371	0.109959	0.115538	0.104371	0.109959	0.115538
death	1886.37			2.28591						81278.6			81278.6									98.4937			98.4937			98.4937
	1886.37	1886.37	1886.37	2.28591	2.28591	2.28591				81278.6	81278.6	81278.6	81278.6	81278.6	81278.6							98.4937	98.4937	98.4937	98.4937	98.4937	98.4937	98.4937	98.4937	98.4937
Otitis Media							58.4786			0			58.4786			9.9202e-06			0.0708646			0			0.0708646			0.0708646
							53.275	58.4382	63.9577	0	0	0	53.275	58.4382	63.9577	9.03748e-06	9.91334e-06	1.08497e-05	0.0645589	0.0708156	0.0775042	0	0	0	0.0645589	0.0708156	0.0775042	0.0645589	0.0708156	0.0775042
cases	89013			107.866			58.4786						58.4786						0.0708646						0.0708646			0.0708646
	89013	89013	89013	107.866	107.866	107.866	53.275	58.4382	63.9577				53.275	58.4382	63.9577				0.0645589	0.0708156	0.0775042				0.0645589	0.0708156	0.0775042	0.0645589	0.0708156	0.0775042
death	0			0						0			0									0			0			0
	0	0	0	0	0	0				0	0	0	0	0	0							0	0	0	0	0	0	0	0	0
Deafness							52.9393			0			52.9393			8.98052e-06			0.064152			0			0.064152			0.064152
							52.9369	52.9393	52.9417	0	0	0	52.9369	52.9393	52.9417	8.98011e-06	8.98052e-06	8.98093e-06	0.0641491	0.064152	0.0641549	0	0	0	0.0641491	0.064152	0.0641549	0.0641491	0.064152	0.0641549
cases	5.34078			0.00647197			52.9393						52.9393						0.064152						0.064152			0.064152
	5.34078	5.34078	5.34078	0.00647197	0.00647197	0.00647197	52.9369	52.9393	52.9417				52.9369	52.9393	52.9417				0.0641491	0.064152	0.0641549				0.0641491	0.064152	0.0641549	0.0641491	0.064152	0.0641549
death	0			0						0			0									0			0			0
	0	0	0	0	0	0				0	0	0	0	0	0							0	0	0	0	0	0	0	0	0
Bronchitis							439.011			0			439.011			7.4473e-05			0.531995			0			0.531995			0.531995
							398.617	438.893	479.658	0	0	0	398.617	438.893	479.658	6.76207e-05	7.4453e-05	8.13683e-05	0.483046	0.531852	0.581251	0	0	0	0.483046	0.531852	0.581251	0.483046	0.531852	0.581251
cases	125561			152.156			439.011						439.011						0.531995						0.531995			0.531995
	125561	125561	125561	152.156	152.156	152.156	398.617	438.893	479.658				398.617	438.893	479.658				0.483046	0.531852	0.581251				0.483046	0.531852	0.581251	0.483046	0.531852	0.581251
death	0			0						0			0									0			0			0
	0	0	0	0	0	0				0	0	0	0	0	0							0	0	0	0	0	0	0	0	0
Chronic Bronch.							33514.2			0			33514.2			0.00568529			40.6126			0			40.6126			40.6126
							29024.4	33518.6	37985.5	0	0	0	29024.4	33518.6	37985.5	0.00492364	0.00568603	0.00644378	35.1718	40.6179	46.0309	0	0	0	35.1718	40.6179	46.0309	35.1718	40.6179	46.0309
cases	3515.72			4.26036			33514.2						33514.2						40.6126						40.6126			40.6126
	3515.72	3515.72	3515.72	4.26036	4.26036	4.26036	29024.4	33518.6	37985.5				29024.4	33518.6	37985.5				35.1718	40.6179	46.0309				35.1718	40.6179	46.0309	35.1718	40.6179	46.0309
death	0			0						0			0									0			0			0
	0	0	0	0	0	0				0	0	0	0	0	0							0	0	0	0	0	0	0	0	0
Pneumonia							872.955			251927			252800			0.0428844			1.05785			305.285			306.343			306.343
							813.474	873.289	931.357	251927	251927	251927	252740	252800	252858	0.0428744	0.0428845	0.0428944	0.98577	1.05825	1.12862	305.285	305.285	305.285	306.271	306.344	306.414	306.271	306.344	306.414
cases	236032			286.024			872.955						872.955						1.05785						1.05785			1.05785
	236032	236032	236032	286.024	286.024	286.024	813.474	873.289	931.357				813.474	873.289	931.357				0.98577	1.05825	1.12862				0.98577	1.05825	1.12862	0.98577	1.05825	1.12862
death	37621.6			45.59						251927			251927									305.285			305.285			305.285
	37621.6	37621.6	37621.6	45.59	45.59	45.59				251927	251927	251927	251927	251927	251927							305.285	305.285	305.285	305.285	305.285	305.285	305.285	305.285	305.285
Sequelae Total							102557			650086			752644			0.127677			124.279			787.777			912.056			912.056
							98068.1	102558	107029	650002	650086	650171	748157	752647	757115	0.126916	0.127678	0.128436	118.839	124.28	129.698	787.674	787.777	787.879	906.619	912.06	917.475	906.619	912.06	917.475
All Health Outcomes Total							107046			650086			757133			0.128439			129.719			787.777			917.496			917.496
							102518	107050	111570	650002	650086	650171	752600	757136	761658	0.12767	0.128439	0.129206	124.232	129.724	135.201	787.674	787.777	787.879	912.004	917.5	922.98	912.004	917.5	922.98

## Sheet: Baseline scenario 2018
Illness	Cases per Year			Incidence per 100,000			YLD per Year			YLL per Year			DALY per Year			DALY per Case			YLD per 100,000			YLL per 100,000			DALY per 100,000			DALY per 100,000
				Stratum Specific Population															Stratum Specific Population			Stratum Specific Population			Stratum Specific Population			Total Population
Acute
Symptomatic							7037.52			0			7037.52			0.000761786			8.5002			0			8.5002			8.5002
							6053.09	7032.77	8051.14	0	0	0	6053.09	7032.77	8051.14	0.000655225	0.000761272	0.000871507	7.31117	8.49447	9.7245	0	0	0	7.31117	8.49447	9.7245	7.31117	8.49447	9.7245
cases	9238184			11158.3			7037.52						7037.52						8.5002						8.5002			8.5002
	9238184	9238184	9238184	11158.3	11158.3	11158.3	6053.09	7032.77	8051.14				6053.09	7032.77	8051.14				7.31117	8.49447	9.7245				7.31117	8.49447	9.7245	7.31117	8.49447	9.7245
death	0			0						0			0									0			0			0
	0	0	0	0	0	0				0	0	0	0	0	0							0	0	0	0	0	0	0	0	0
Acute Total							7037.52			0			7037.52			0.000761786			8.5002			0			8.5002			8.5002
							6053.09	7032.77	8051.14	0	0	0	6053.09	7032.77	8051.14	0.000655225	0.000761272	0.000871507	7.31117	8.49447	9.7245	0	0	0	7.31117	8.49447	9.7245	7.31117	8.49447	9.7245
Sequelae
Sepsis							19.0567			8456.47			8475.53			0.000917446			0.0230175			10.2141			10.2371			10.2371
							18.3244	19.0555	19.7984	8326.59	8456.53	8585.82	8345.69	8475.57	8604.82	0.000903391	0.00091745	0.000931441	0.022133	0.023016	0.0239133	10.0572	10.2141	10.3703	10.0803	10.2371	10.3933	10.0803	10.2371	10.3933
cases	896.104			1.08235			19.0567						19.0567						0.0230175						0.0230175			0.0230175
	896.104	896.104	896.104	1.08235	1.08235	1.08235	18.3244	19.0555	19.7984				18.3244	19.0555	19.7984				0.022133	0.023016	0.0239133				0.022133	0.023016	0.0239133	0.022133	0.023016	0.0239133
death	197.293			0.238298						8456.47			8456.47									10.2141			10.2141			10.2141
	194.52	197.302	200.055	0.23495	0.238309	0.241635				8326.59	8456.53	8585.82	8326.59	8456.53	8585.82							10.0572	10.2141	10.3703	10.0572	10.2141	10.3703	10.0572	10.2141	10.3703
Perm. Disab. due to Sepsis							1828.28			0			1828.28			0.000197905			2.20827			0			2.20827			2.20827
							1828.23	1828.28	1828.33	0	0	0	1828.23	1828.28	1828.33	0.0001979	0.000197905	0.00019791	2.20822	2.20827	2.20833	0	0	0	2.20822	2.20827	2.20833	2.20822	2.20827	2.20833
cases	152.338			0.184			1828.28						1828.28						2.20827						2.20827			2.20827
	152.338	152.338	152.338	0.184	0.184	0.184	1828.23	1828.28	1828.33				1828.23	1828.28	1828.33				2.20822	2.20827	2.20833				2.20822	2.20827	2.20833	2.20822	2.20827	2.20833
death	0			0						0			0									0			0			0
	0	0	0	0	0	0				0	0	0	0	0	0							0	0	0	0	0	0	0	0	0
Sinusitis							77.5187			0			77.5187			8.39112e-06			0.0936302			0			0.0936302			0.0936302
							70.2588	77.5299	84.723	0	0	0	70.2588	77.5299	84.723	7.60526e-06	8.39233e-06	9.17096e-06	0.0848614	0.0936437	0.102332	0	0	0	0.0848614	0.0936437	0.102332	0.0848614	0.0936437	0.102332
cases	22171.6			26.7798			77.5187						77.5187						0.0936302						0.0936302			0.0936302
	22171.6	22171.6	22171.6	26.7798	26.7798	26.7798	70.2588	77.5299	84.723				70.2588	77.5299	84.723				0.0848614	0.0936437	0.102332				0.0848614	0.0936437	0.102332	0.0848614	0.0936437	0.102332
death	0			0						0			0									0			0			0
	0	0	0	0	0	0				0	0	0	0	0	0							0	0	0	0	0	0	0	0	0
ARDS							40.8882			17740.2			17781.1			0.00192474			0.0493864			21.4274			21.4767			21.4767
							35.1359	40.8983	46.5814	17740.2	17740.2	17740.2	17775.3	17781.1	17786.8	0.00192412	0.00192474	0.00192536	0.0424386	0.0493987	0.0562629	21.4274	21.4274	21.4274	21.4698	21.4768	21.4836	21.4698	21.4768	21.4836
cases	2124.78			2.5664			40.8882						40.8882						0.0493864						0.0493864			0.0493864
	2124.78	2124.78	2124.78	2.5664	2.5664	2.5664	35.1359	40.8983	46.5814				35.1359	40.8983	46.5814				0.0424386	0.0493987	0.0562629				0.0424386	0.0493987	0.0562629	0.0424386	0.0493987	0.0562629
death	849.913			1.02656						17740.2			17740.2									21.4274			21.4274			21.4274
	849.913	849.913	849.913	1.02656	1.02656	1.02656				17740.2	17740.2	17740.2	17740.2	17740.2	17740.2							21.4274	21.4274	21.4274	21.4274	21.4274	21.4274	21.4274	21.4274	21.4274
Perm. Disab. due to ARDS							4470.53			0			4470.53			0.000483919			5.39969			0			5.39969			5.39969
							4470.53	4470.53	4470.53	0	0	0	4470.53	4470.53	4470.53	0.000483919	0.000483919	0.000483919	5.39969	5.39969	5.39969	0	0	0	5.39969	5.39969	5.39969	5.39969	5.39969	5.39969
cases	1189.88			1.43718			4470.53						4470.53						5.39969						5.39969			5.39969
	1189.88	1189.88	1189.88	1.43718	1.43718	1.43718	4470.53	4470.53	4470.53				4470.53	4470.53	4470.53				5.39969	5.39969	5.39969				5.39969	5.39969	5.39969	5.39969	5.39969	5.39969
death	0			0						0			0									0			0			0
	0	0	0	0	0	0				0	0	0	0	0	0							0	0	0	0	0	0	0	0	0
Myokarditis							18.1374			79184.3			79202.4			0.00857337			0.0219071			95.642			95.6639			95.6639
							17.1323	18.136	19.1522	79184.3	79184.3	79184.3	79201.4	79202.4	79203.4	0.00857327	0.00857337	0.00857348	0.0206931	0.0219054	0.0231328	95.642	95.642	95.642	95.6627	95.6639	95.6651	95.6627	95.6639	95.6651
cases	9238.18			11.1583			18.1374						18.1374						0.0219071						0.0219071			0.0219071
	9238.18	9238.18	9238.18	11.1583	11.1583	11.1583	17.1323	18.136	19.1522				17.1323	18.136	19.1522				0.0206931	0.0219054	0.0231328				0.0206931	0.0219054	0.0231328	0.0206931	0.0219054	0.0231328
death	1847.64			2.23165						79184.3			79184.3									95.642			95.642			95.642
	1847.64	1847.64	1847.64	2.23165	2.23165	2.23165				79184.3	79184.3	79184.3	79184.3	79184.3	79184.3							95.642	95.642	95.642	95.642	95.642	95.642	95.642	95.642	95.642
Encephalitis							142.162			126639			126781			0.0137236			0.171709			152.959			153.131			153.131
							134.819	142.14	149.587	126639	126639	126639	126773	126781	126788	0.0137228	0.0137236	0.0137244	0.16284	0.171682	0.180677	152.959	152.959	152.959	153.122	153.131	153.14	153.122	153.131	153.14
cases	18476.4			22.3165			142.162						142.162						0.171709						0.171709			0.171709
	18476.4	18476.4	18476.4	22.3165	22.3165	22.3165	134.819	142.14	149.587				134.819	142.14	149.587				0.16284	0.171682	0.180677				0.16284	0.171682	0.180677	0.16284	0.171682	0.180677
death	2956.22			3.57064						126639			126639									152.959			152.959			152.959
	2956.22	2956.22	2956.22	3.57064	3.57064	3.57064				126639	126639	126639	126639	126639	126639							152.959	152.959	152.959	152.959	152.959	152.959	152.959	152.959	152.959
Otitis Media							91.6419			0			91.6419			9.9199e-06			0.110689			0			0.110689			0.110689
							83.2535	91.592	100.42	0	0	0	83.2535	91.592	100.42	9.01189e-06	9.9145e-06	1.08701e-05	0.100557	0.110629	0.121291	0	0	0	0.100557	0.110629	0.121291	0.100557	0.110629	0.121291
cases	139497			168.49			91.6419						91.6419						0.110689						0.110689			0.110689
	139497	139497	139497	168.49	168.49	168.49	83.2535	91.592	100.42				83.2535	91.592	100.42				0.100557	0.110629	0.121291				0.100557	0.110629	0.121291	0.100557	0.110629	0.121291
death	0			0						0			0									0			0			0
	0	0	0	0	0	0				0	0	0	0	0	0							0	0	0	0	0	0	0	0	0
Deafness							82.4838			0			82.4838			8.92857e-06			0.0996273			0			0.0996273			0.0996273
							82.48	82.4838	82.4876	0	0	0	82.48	82.4838	82.4876	8.92816e-06	8.92857e-06	8.92899e-06	0.0996227	0.0996273	0.099632	0	0	0	0.0996227	0.0996273	0.099632	0.0996227	0.0996273	0.099632
cases	8.36979			0.0101094			82.4838						82.4838						0.0996273						0.0996273			0.0996273
	8.36979	8.36979	8.36979	0.0101094	0.0101094	0.0101094	82.48	82.4838	82.4876				82.48	82.4838	82.4876				0.0996227	0.0996273	0.099632				0.0996227	0.0996273	0.099632	0.0996227	0.0996273	0.099632
death	0			0						0			0									0			0			0
	0	0	0	0	0	0				0	0	0	0	0	0							0	0	0	0	0	0	0	0	0
Bronchitis							687.724			0			687.724			7.44437e-05			0.830662			0			0.830662			0.830662
							622.886	687.877	751.829	0	0	0	622.886	687.877	751.829	6.74251e-05	7.44602e-05	8.13828e-05	0.752347	0.830846	0.90809	0	0	0	0.752347	0.830846	0.90809	0.752347	0.830846	0.90809
cases	196773			237.671			687.724						687.724						0.830662						0.830662			0.830662
	196773	196773	196773	237.671	237.671	237.671	622.886	687.877	751.829				622.886	687.877	751.829				0.752347	0.830846	0.90809				0.752347	0.830846	0.90809	0.752347	0.830846	0.90809
death	0			0						0			0									0			0			0
	0	0	0	0	0	0				0	0	0	0	0	0							0	0	0	0	0	0	0	0	0
Chronic Bronch.							52233.9			0			52233.9			0.00565413			63.0903			0			63.0903			63.0903
							45353.6	52239.2	59085.9	0	0	0	45353.6	52239.2	59085.9	0.00490937	0.00565471	0.00639583	54.78	63.0967	71.3663	0	0	0	54.78	63.0967	71.3663	54.78	63.0967	71.3663
cases	5509.65			6.65478			52233.9						52233.9						63.0903						63.0903			63.0903
	5509.65	5509.65	5509.65	6.65478	6.65478	6.65478	45353.6	52239.2	59085.9				45353.6	52239.2	59085.9				54.78	63.0967	71.3663				54.78	63.0967	71.3663	54.78	63.0967	71.3663
death	0			0						0			0									0			0			0
	0	0	0	0	0	0				0	0	0	0	0	0							0	0	0	0	0	0	0	0	0
Pneumonia							1368.15			396436			397804			0.0430609			1.65251			478.832			480.484			480.484
							1274.78	1368.58	1459.65	396436	396436	396436	397711	397805	397896	0.0430508	0.0430609	0.0430708	1.53973	1.65303	1.76303	478.832	478.832	478.832	480.371	480.485	480.595	480.371	480.485	480.595
cases	369897			446.777			1368.15						1368.15						1.65251						1.65251			1.65251
	369897	369897	369897	446.777	446.777	446.777	1274.78	1368.58	1459.65				1274.78	1368.58	1459.65				1.53973	1.65303	1.76303				1.53973	1.65303	1.76303	1.53973	1.65303	1.76303
death	58958.6			71.2126						396436			396436									478.832			478.832			478.832
	58958.6	58958.6	58958.6	71.2126	71.2126	71.2126				396436	396436	396436	396436	396436	396436							478.832	478.832	478.832	478.832	478.832	478.832	478.832	478.832	478.832
Sequelae Total							61060.5			628456			689516			0.0746376			73.7514			759.074			832.826			832.826
							54187.7	61064.5	67917.1	628326	628456	628585	682640	689520	696367	0.0738933	0.0746381	0.0753792	65.4501	73.7562	82.033	758.918	759.075	759.231	824.521	832.831	841.1	824.521	832.831	841.1
All Health Outcomes Total							68098			628456			696554			0.0753994			82.2516			759.074			841.326			841.326
							61168	68101.7	75033.7	628326	628456	628585	689621	696558	703488	0.074649	0.0753999	0.07615	73.8812	82.256	90.6288	758.918	759.075	759.231	832.953	841.331	849.701	832.953	841.331	849.701

[truncated: 8 more sheets: Lower-bound scenario 2018, Upper-bound scenario 2018, Baseline scenario 2019, Lower-bound scenario 2019, Upper-bound scenario 2019, Baseline scenario 2020, Lower-bound scenario 2020, Upper-bound scenario 2020]
