# Supplementary material for: Measuring the disease burden of seasonal influenza in Germany 2015 - 2020 using the incidence-based disability-adjusted life years (DALYs)
Source: BMC Infect Dis. 2025 Mar 26;25:413. doi: 10.1186/s12879-025-10613-2 (PMC11948870; doi:10.1186/s12879-025-10613-2)
Supplement: Supplementary file 3 — Supplementary Material 3. Detailed results for all years and scenarios, using the previous modeling approach. [file 12879_2025_10613_MOESM3_ESM.xls]

## Sheet: Baseline scenario 2015
Illness	Cases per Year			Incidence per 100,000			YLD per Year			YLL per Year			DALY per Year			DALY per Case			YLD per 100,000			YLL per 100,000			DALY per 100,000			DALY per 100,000
				Stratum Specific Population															Stratum Specific Population			Stratum Specific Population			Stratum Specific Population			Total Population
Acute
Symptomatic							0			57811.9			57811.9			0.00946218			0			71.1991			71.1991			71.1991
							0	0	0	57811.9	57811.9	57811.9	57811.9	57811.9	57811.9	0.00946218	0.00946218	0.00946218	0	0	0	71.1991	71.1991	71.1991	71.1991	71.1991	71.1991	71.1991	71.1991	71.1991
cases	6109793			7524.6			0						0						0						0			0
	6109793	6109793	6109793	7524.6	7524.6	7524.6	0	0	0				0	0	0				0	0	0				0	0	0	0	0	0
death	6109.18			7.52385						57811.9			57811.9									71.1991			71.1991			71.1991
	6109.18	6109.18	6109.18	7.52385	7.52385	7.52385				57811.9	57811.9	57811.9	57811.9	57811.9	57811.9							71.1991	71.1991	71.1991	71.1991	71.1991	71.1991	71.1991	71.1991	71.1991
Acute Total							0			57811.9			57811.9			0.00946218			0			71.1991			71.1991			71.1991
							0	0	0	57811.9	57811.9	57811.9	57811.9	57811.9	57811.9	0.00946218	0.00946218	0.00946218	0	0	0	71.1991	71.1991	71.1991	71.1991	71.1991	71.1991	71.1991	71.1991	71.1991
Sequelae
Sepsis							12.6011			0			12.6011			2.06245e-06			0.0155191			0			0.0155191			0.0155191
							12.1166	12.6014	13.0891	0	0	0	12.1166	12.6014	13.0891	1.98314e-06	2.06249e-06	2.14231e-06	0.0149224	0.0155194	0.0161201	0	0	0	0.0149224	0.0155194	0.0161201	0.0149224	0.0155194	0.0161201
cases	592.65			0.729887			12.6011						12.6011						0.0155191						0.0155191			0.0155191
	592.65	592.65	592.65	0.729887	0.729887	0.729887	12.1166	12.6014	13.0891				12.1166	12.6014	13.0891				0.0149224	0.0155194	0.0161201				0.0149224	0.0155194	0.0161201	0.0149224	0.0155194	0.0161201
death	0			0						0			0									0			0			0
	0	0	0	0	0	0				0	0	0	0	0	0							0	0	0	0	0	0	0	0	0
Perm. Disab. due to Sepsis							1181.37			0			1181.37			0.000193356			1.45493			0			1.45493			1.45493
							1181.33	1181.37	1181.4	0	0	0	1181.33	1181.37	1181.4	0.000193351	0.000193356	0.000193361	1.45489	1.45493	1.45497	0	0	0	1.45489	1.45493	1.45497	1.45489	1.45493	1.45497
cases	100.75			0.124081			1181.37						1181.37						1.45493						1.45493			1.45493
	100.75	100.75	100.75	0.124081	0.124081	0.124081	1181.33	1181.37	1181.4				1181.33	1181.37	1181.4				1.45489	1.45493	1.45497				1.45489	1.45493	1.45497	1.45489	1.45493	1.45497
death	0			0						0			0									0			0			0
	0	0	0	0	0	0				0	0	0	0	0	0							0	0	0	0	0	0	0	0	0
Sinusitis							53.9501			0			53.9501			8.8301e-06			0.066443			0			0.066443			0.066443
							48.9517	53.9587	58.9237	0	0	0	48.9517	53.9587	58.9237	8.012e-06	8.83151e-06	9.64414e-06	0.0602871	0.0664536	0.0725683	0	0	0	0.0602871	0.0664536	0.0725683	0.0602871	0.0664536	0.0725683
cases	14663.5			18.059			53.9501						53.9501						0.066443						0.066443			0.066443
	14663.5	14663.5	14663.5	18.059	18.059	18.059	48.9517	53.9587	58.9237				48.9517	53.9587	58.9237				0.0602871	0.0664536	0.0725683				0.0602871	0.0664536	0.0725683	0.0602871	0.0664536	0.0725683
death	0			0						0			0									0			0			0
	0	0	0	0	0	0				0	0	0	0	0	0							0	0	0	0	0	0	0	0	0
ARDS							27.9691			0			27.9691			4.57774e-06			0.0344457			0			0.0344457			0.0344457
							24.0059	27.9619	31.9257	0	0	0	24.0059	27.9619	31.9257	3.92908e-06	4.57658e-06	5.22534e-06	0.0295648	0.0344369	0.0393186	0	0	0	0.0295648	0.0344369	0.0393186	0.0295648	0.0344369	0.0393186
cases	1405.25			1.73066			27.9691						27.9691						0.0344457						0.0344457			0.0344457
	1405.25	1405.25	1405.25	1.73066	1.73066	1.73066	24.0059	27.9619	31.9257				24.0059	27.9619	31.9257				0.0295648	0.0344369	0.0393186				0.0295648	0.0344369	0.0393186	0.0295648	0.0344369	0.0393186
death	0			0						0			0									0			0			0
	0	0	0	0	0	0				0	0	0	0	0	0							0	0	0	0	0	0	0	0	0
Perm. Disab. due to ARDS							2938.77			0			2938.77			0.000480994			3.61929			0			3.61929			3.61929
							2938.77	2938.77	2938.77	0	0	0	2938.77	2938.77	2938.77	0.000480994	0.000480994	0.000480994	3.61929	3.61929	3.61929	0	0	0	3.61929	3.61929	3.61929	3.61929	3.61929	3.61929
cases	786.941			0.969169			2938.77						2938.77						3.61929						3.61929			3.61929
	786.941	786.941	786.941	0.969169	0.969169	0.969169	2938.77	2938.77	2938.77				2938.77	2938.77	2938.77				3.61929	3.61929	3.61929				3.61929	3.61929	3.61929	3.61929	3.61929	3.61929
death	0			0						0			0									0			0			0
	0	0	0	0	0	0				0	0	0	0	0	0							0	0	0	0	0	0	0	0	0
Myocarditis							12.63			0			12.63			2.06717e-06			0.0155547			0			0.0155547			0.0155547
							11.9339	12.6261	13.3359	0	0	0	11.9339	12.6261	13.3359	1.95324e-06	2.06654e-06	2.1827e-06	0.0146974	0.0155499	0.016424	0	0	0	0.0146974	0.0155499	0.016424	0.0146974	0.0155499	0.016424
cases	6109.79			7.5246			12.63						12.63						0.0155547						0.0155547			0.0155547
	6109.79	6109.79	6109.79	7.5246	7.5246	7.5246	11.9339	12.6261	13.3359				11.9339	12.6261	13.3359				0.0146974	0.0155499	0.016424				0.0146974	0.0155499	0.016424	0.0146974	0.0155499	0.016424
death	0			0						0			0									0			0			0
	0	0	0	0	0	0				0	0	0	0	0	0							0	0	0	0	0	0	0	0	0
Encephalitis							98.9833			0			98.9833			1.62008e-05			0.121904			0			0.121904			0.121904
							93.9288	98.9742	104.087	0	0	0	93.9288	98.9742	104.087	1.53735e-05	1.61993e-05	1.7036e-05	0.115679	0.121893	0.128189	0	0	0	0.115679	0.121893	0.128189	0.115679	0.121893	0.128189
cases	12219.6			15.0492			98.9833						98.9833						0.121904						0.121904			0.121904
	12219.6	12219.6	12219.6	15.0492	15.0492	15.0492	93.9288	98.9742	104.087				93.9288	98.9742	104.087				0.115679	0.121893	0.128189				0.115679	0.121893	0.128189	0.115679	0.121893	0.128189
death	0			0						0			0									0			0			0
	0	0	0	0	0	0				0	0	0	0	0	0							0	0	0	0	0	0	0	0	0
Otitis Media							60.6207			0			60.6207			9.9219e-06			0.0746583			0			0.0746583			0.0746583
							55.0813	60.5745	66.3881	0	0	0	55.0813	60.5745	66.3881	9.01525e-06	9.91432e-06	1.08658e-05	0.0678362	0.0746013	0.0817612	0	0	0	0.0678362	0.0746013	0.0817612	0.0678362	0.0746013	0.0817612
cases	92257.9			113.622			60.6207						60.6207						0.0746583						0.0746583			0.0746583
	92257.9	92257.9	92257.9	113.622	113.622	113.622	55.0813	60.5745	66.3881				55.0813	60.5745	66.3881				0.0678362	0.0746013	0.0817612				0.0678362	0.0746013	0.0817612	0.0678362	0.0746013	0.0817612
death	0			0						0			0									0			0			0
	0	0	0	0	0	0				0	0	0	0	0	0							0	0	0	0	0	0	0	0	0
Deafness							53.2974			0			53.2974			8.72327e-06			0.0656392			0			0.0656392			0.0656392
							53.2949	53.2974	53.2999	0	0	0	53.2949	53.2974	53.2999	8.72286e-06	8.72327e-06	8.72369e-06	0.0656361	0.0656392	0.0656423	0	0	0	0.0656361	0.0656392	0.0656423	0.0656361	0.0656392	0.0656423
cases	5.53547			0.00681729			53.2974						53.2974						0.0656392						0.0656392			0.0656392
	5.53547	5.53547	5.53547	0.00681729	0.00681729	0.00681729	53.2949	53.2974	53.2999				53.2949	53.2974	53.2999				0.0656361	0.0656392	0.0656423				0.0656361	0.0656392	0.0656423	0.0656361	0.0656392	0.0656423
death	0			0						0			0									0			0			0
	0	0	0	0	0	0				0	0	0	0	0	0							0	0	0	0	0	0	0	0	0
Bronchitis							479.03			0			479.03			7.84036e-05			0.589956			0			0.589956			0.589956
							434.792	479.069	523.297	0	0	0	434.792	479.069	523.297	7.11631e-05	7.84101e-05	8.56489e-05	0.535474	0.590005	0.644474	0	0	0	0.535474	0.590005	0.644474	0.535474	0.590005	0.644474
cases	130139			160.274			479.03						479.03						0.589956						0.589956			0.589956
	130139	130139	130139	160.274	160.274	160.274	434.792	479.069	523.297				434.792	479.069	523.297				0.535474	0.590005	0.644474				0.535474	0.590005	0.644474	0.535474	0.590005	0.644474
death	0			0						0			0									0			0			0
	0	0	0	0	0	0				0	0	0	0	0	0							0	0	0	0	0	0	0	0	0
Pneumonia							857.184			0			857.184			0.000140297			1.05568			0			1.05568			1.05568
							798.507	857.438	914.505	0	0	0	798.507	857.438	914.505	0.000130693	0.000140338	0.000149679	0.983413	1.05599	1.12627	0	0	0	0.983413	1.05599	1.12627	0.983413	1.05599	1.12627
cases	220173			271.157			857.184						857.184						1.05568						1.05568			1.05568
	220173	220173	220173	271.157	271.157	271.157	798.507	857.438	914.505				798.507	857.438	914.505				0.983413	1.05599	1.12627				0.983413	1.05599	1.12627	0.983413	1.05599	1.12627
death	0			0						0			0									0			0			0
	0	0	0	0	0	0				0	0	0	0	0	0							0	0	0	0	0	0	0	0	0
Sequelae Total							5776.4			0			5776.4			0.000945434			7.11401			0			7.11401			7.11401
							5701.97	5776.45	5849.51	0	0	0	5701.97	5776.45	5849.51	0.00093325	0.000945442	0.000957399	7.02234	7.11407	7.20404	0	0	0	7.02234	7.11407	7.20404	7.02234	7.11407	7.20404
All Health Outcomes Total							5776.4			57811.9			63588.3			0.0104076			7.11401			71.1991			78.3131			78.3131
							5701.97	5776.45	5849.51	57811.9	57811.9	57811.9	63513.9	63588.4	63661.4	0.0103954	0.0104076	0.0104196	7.02234	7.11407	7.20404	71.1991	71.1991	71.1991	78.2215	78.3132	78.4032	78.2215	78.3132	78.4032

## Sheet: Lower-bound scenario 2015
Illness	Cases per Year			Incidence per 100,000			YLD per Year			YLL per Year			DALY per Year			DALY per Case			YLD per 100,000			YLL per 100,000			DALY per 100,000			DALY per 100,000
				Stratum Specific Population															Stratum Specific Population			Stratum Specific Population			Stratum Specific Population			Total Population
Acute
Symptomatic							0			57811.9			57811.9			0.00946218			0			71.1991			71.1991			71.1991
							0	0	0	57811.9	57811.9	57811.9	57811.9	57811.9	57811.9	0.00946218	0.00946218	0.00946218	0	0	0	71.1991	71.1991	71.1991	71.1991	71.1991	71.1991	71.1991	71.1991	71.1991
cases	6109793			7524.6			0						0						0						0			0
	6109793	6109793	6109793	7524.6	7524.6	7524.6	0	0	0				0	0	0				0	0	0				0	0	0	0	0	0
death	6109.18			7.52385						57811.9			57811.9									71.1991			71.1991			71.1991
	6109.18	6109.18	6109.18	7.52385	7.52385	7.52385				57811.9	57811.9	57811.9	57811.9	57811.9	57811.9							71.1991	71.1991	71.1991	71.1991	71.1991	71.1991	71.1991	71.1991	71.1991
Acute Total							0			57811.9			57811.9			0.00946218			0			71.1991			71.1991			71.1991
							0	0	0	57811.9	57811.9	57811.9	57811.9	57811.9	57811.9	0.00946218	0.00946218	0.00946218	0	0	0	71.1991	71.1991	71.1991	71.1991	71.1991	71.1991	71.1991	71.1991	71.1991
Sequelae
Sepsis							12.603			0			12.603			2.06275e-06			0.0155214			0			0.0155214			0.0155214
							12.1171	12.603	13.0891	0	0	0	12.1171	12.603	13.0891	1.98323e-06	2.06275e-06	2.14231e-06	0.014923	0.0155214	0.01612	0	0	0	0.014923	0.0155214	0.01612	0.014923	0.0155214	0.01612
cases	592.65			0.729887			12.603						12.603						0.0155214						0.0155214			0.0155214
	592.65	592.65	592.65	0.729887	0.729887	0.729887	12.1171	12.603	13.0891				12.1171	12.603	13.0891				0.014923	0.0155214	0.01612				0.014923	0.0155214	0.01612	0.014923	0.0155214	0.01612
death	0			0						0			0									0			0			0
	0	0	0	0	0	0				0	0	0	0	0	0							0	0	0	0	0	0	0	0	0
Perm. Disab. due to Sepsis							1181.37			0			1181.37			0.000193356			1.45493			0			1.45493			1.45493
							1181.33	1181.37	1181.4	0	0	0	1181.33	1181.37	1181.4	0.000193351	0.000193356	0.000193361	1.45489	1.45493	1.45497	0	0	0	1.45489	1.45493	1.45497	1.45489	1.45493	1.45497
cases	100.75			0.124081			1181.37						1181.37						1.45493						1.45493			1.45493
	100.75	100.75	100.75	0.124081	0.124081	0.124081	1181.33	1181.37	1181.4				1181.33	1181.37	1181.4				1.45489	1.45493	1.45497				1.45489	1.45493	1.45497	1.45489	1.45493	1.45497
death	0			0						0			0									0			0			0
	0	0	0	0	0	0				0	0	0	0	0	0							0	0	0	0	0	0	0	0	0
Sinusitis							53.9579			0			53.9579			8.83138e-06			0.0664526			0			0.0664526			0.0664526
							48.9414	53.945	58.9916	0	0	0	48.9414	53.945	58.9916	8.01032e-06	8.82927e-06	9.65526e-06	0.0602745	0.0664368	0.072652	0	0	0	0.0602745	0.0664368	0.072652	0.0602745	0.0664368	0.072652
cases	14663.5			18.059			53.9579						53.9579						0.0664526						0.0664526			0.0664526
	14663.5	14663.5	14663.5	18.059	18.059	18.059	48.9414	53.945	58.9916				48.9414	53.945	58.9916				0.0602745	0.0664368	0.072652				0.0602745	0.0664368	0.072652	0.0602745	0.0664368	0.072652
death	0			0						0			0									0			0			0
	0	0	0	0	0	0				0	0	0	0	0	0							0	0	0	0	0	0	0	0	0
ARDS							27.9698			0			27.9698			4.57786e-06			0.0344466			0			0.0344466			0.0344466
							24.0417	27.9665	31.8912	0	0	0	24.0417	27.9665	31.8912	3.93494e-06	4.57732e-06	5.21969e-06	0.0296089	0.0344425	0.0392761	0	0	0	0.0296089	0.0344425	0.0392761	0.0296089	0.0344425	0.0392761
cases	1405.25			1.73066			27.9698						27.9698						0.0344466						0.0344466			0.0344466
	1405.25	1405.25	1405.25	1.73066	1.73066	1.73066	24.0417	27.9665	31.8912				24.0417	27.9665	31.8912				0.0296089	0.0344425	0.0392761				0.0296089	0.0344425	0.0392761	0.0296089	0.0344425	0.0392761
death	0			0						0			0									0			0			0
	0	0	0	0	0	0				0	0	0	0	0	0							0	0	0	0	0	0	0	0	0
Perm. Disab. due to ARDS							2938.77			0			2938.77			0.000480994			3.61929			0			3.61929			3.61929
							2938.77	2938.77	2938.77	0	0	0	2938.77	2938.77	2938.77	0.000480994	0.000480994	0.000480994	3.61929	3.61929	3.61929	0	0	0	3.61929	3.61929	3.61929	3.61929	3.61929	3.61929
cases	786.941			0.969169			2938.77						2938.77						3.61929						3.61929			3.61929
	786.941	786.941	786.941	0.969169	0.969169	0.969169	2938.77	2938.77	2938.77				2938.77	2938.77	2938.77				3.61929	3.61929	3.61929				3.61929	3.61929	3.61929	3.61929	3.61929	3.61929
death	0			0						0			0									0			0			0
	0	0	0	0	0	0				0	0	0	0	0	0							0	0	0	0	0	0	0	0	0
Myocarditis							12.6292			0			12.6292			2.06704e-06			0.0155536			0			0.0155536			0.0155536
							11.9308	12.6277	13.3308	0	0	0	11.9308	12.6277	13.3308	1.95273e-06	2.0668e-06	2.18187e-06	0.0146935	0.0155519	0.0164177	0	0	0	0.0146935	0.0155519	0.0164177	0.0146935	0.0155519	0.0164177
cases	6109.79			7.5246			12.6292						12.6292						0.0155536						0.0155536			0.0155536
	6109.79	6109.79	6109.79	7.5246	7.5246	7.5246	11.9308	12.6277	13.3308				11.9308	12.6277	13.3308				0.0146935	0.0155519	0.0164177				0.0146935	0.0155519	0.0164177	0.0146935	0.0155519	0.0164177
death	0			0						0			0									0			0			0
	0	0	0	0	0	0				0	0	0	0	0	0							0	0	0	0	0	0	0	0	0
Encephalitis							98.9853			0			98.9853			1.62011e-05			0.121907			0			0.121907			0.121907
							93.9123	98.9718	104.151	0	0	0	93.9123	98.9718	104.151	1.53708e-05	1.61989e-05	1.70466e-05	0.115659	0.12189	0.128269	0	0	0	0.115659	0.12189	0.128269	0.115659	0.12189	0.128269
cases	12219.6			15.0492			98.9853						98.9853						0.121907						0.121907			0.121907
	12219.6	12219.6	12219.6	15.0492	15.0492	15.0492	93.9123	98.9718	104.151				93.9123	98.9718	104.151				0.115659	0.12189	0.128269				0.115659	0.12189	0.128269	0.115659	0.12189	0.128269
death	0			0						0			0									0			0			0
	0	0	0	0	0	0				0	0	0	0	0	0							0	0	0	0	0	0	0	0	0
Otitis Media							26.0911			0			26.0911			4.27038e-06			0.0321329			0			0.0321329			0.0321329
							23.7227	26.0712	28.5614	0	0	0	23.7227	26.0712	28.5614	3.88274e-06	4.26712e-06	4.67469e-06	0.0292161	0.0321084	0.0351752	0	0	0	0.0292161	0.0321084	0.0351752	0.0292161	0.0321084	0.0351752
cases	39713.7			48.9099			26.0911						26.0911						0.0321329						0.0321329			0.0321329
	39713.7	39713.7	39713.7	48.9099	48.9099	48.9099	23.7227	26.0712	28.5614				23.7227	26.0712	28.5614				0.0292161	0.0321084	0.0351752				0.0292161	0.0321084	0.0351752	0.0292161	0.0321084	0.0351752
death	0			0						0			0									0			0			0
	0	0	0	0	0	0				0	0	0	0	0	0							0	0	0	0	0	0	0	0	0
Deafness							22.9426			0			22.9426			3.75505e-06			0.0282553			0			0.0282553			0.0282553
							22.9415	22.9426	22.9437	0	0	0	22.9415	22.9426	22.9437	3.75488e-06	3.75505e-06	3.75523e-06	0.028254	0.0282553	0.0282566	0	0	0	0.028254	0.0282553	0.0282566	0.028254	0.0282553	0.0282566
cases	2.38282			0.0029346			22.9426						22.9426						0.0282553						0.0282553			0.0282553
	2.38282	2.38282	2.38282	0.0029346	0.0029346	0.0029346	22.9415	22.9426	22.9437				22.9415	22.9426	22.9437				0.028254	0.0282553	0.0282566				0.028254	0.0282553	0.0282566	0.028254	0.0282553	0.0282566
death	0			0						0			0									0			0			0
	0	0	0	0	0	0				0	0	0	0	0	0							0	0	0	0	0	0	0	0	0
Bronchitis							478.952			0			478.952			7.83909e-05			0.58986			0			0.58986			0.58986
							434.333	479.03	523.119	0	0	0	434.333	479.03	523.119	7.10881e-05	7.84036e-05	8.56197e-05	0.534909	0.589956	0.644254	0	0	0	0.534909	0.589956	0.644254	0.534909	0.589956	0.644254
cases	130139			160.274			478.952						478.952						0.58986						0.58986			0.58986
	130139	130139	130139	160.274	160.274	160.274	434.333	479.03	523.119				434.333	479.03	523.119				0.534909	0.589956	0.644254				0.534909	0.589956	0.644254	0.534909	0.589956	0.644254
death	0			0						0			0									0			0			0
	0	0	0	0	0	0				0	0	0	0	0	0							0	0	0	0	0	0	0	0	0
Pneumonia							381.011			0			381.011			6.23606e-05			0.469239			0			0.469239			0.469239
							355.131	381.118	406.233	0	0	0	355.131	381.118	406.233	5.81249e-05	6.23782e-05	6.64889e-05	0.437367	0.469371	0.500302	0	0	0	0.437367	0.469371	0.500302	0.437367	0.469371	0.500302
cases	97854.4			120.514			381.011						381.011						0.469239						0.469239			0.469239
	97854.4	97854.4	97854.4	120.514	120.514	120.514	355.131	381.118	406.233				355.131	381.118	406.233				0.437367	0.469371	0.500302				0.437367	0.469371	0.500302	0.437367	0.469371	0.500302
death	0			0						0			0									0			0			0
	0	0	0	0	0	0				0	0	0	0	0	0							0	0	0	0	0	0	0	0	0
Sequelae Total							5235.28			0			5235.28			0.000856867			6.44758			0			6.44758			6.44758
							5183.08	5235.36	5286.95	0	0	0	5183.08	5235.36	5286.95	0.000848323	0.00085688	0.000865323	6.38329	6.44768	6.51122	0	0	0	6.38329	6.44768	6.51122	6.38329	6.44768	6.51122
All Health Outcomes Total							5235.28			57811.9			63047.2			0.010319			6.44758			71.1991			77.6467			77.6467
							5183.08	5235.36	5286.95	57811.9	57811.9	57811.9	62995	63047.3	63098.9	0.0103105	0.0103191	0.0103275	6.38329	6.44768	6.51122	71.1991	71.1991	71.1991	77.5824	77.6468	77.7103	77.5824	77.6468	77.7103

## Sheet: Upper-bound scenario 2015
Illness	Cases per Year			Incidence per 100,000			YLD per Year			YLL per Year			DALY per Year			DALY per Case			YLD per 100,000			YLL per 100,000			DALY per 100,000			DALY per 100,000
				Stratum Specific Population															Stratum Specific Population			Stratum Specific Population			Stratum Specific Population			Total Population
Acute
Symptomatic							0			57811.9			57811.9			0.00946218			0			71.1991			71.1991			71.1991
							0	0	0	57811.9	57811.9	57811.9	57811.9	57811.9	57811.9	0.00946218	0.00946218	0.00946218	0	0	0	71.1991	71.1991	71.1991	71.1991	71.1991	71.1991	71.1991	71.1991	71.1991
cases	6109793			7524.6			0						0						0						0			0
	6109793	6109793	6109793	7524.6	7524.6	7524.6	0	0	0				0	0	0				0	0	0				0	0	0	0	0	0
death	6109.18			7.52385						57811.9			57811.9									71.1991			71.1991			71.1991
	6109.18	6109.18	6109.18	7.52385	7.52385	7.52385				57811.9	57811.9	57811.9	57811.9	57811.9	57811.9							71.1991	71.1991	71.1991	71.1991	71.1991	71.1991	71.1991	71.1991	71.1991
Acute Total							0			57811.9			57811.9			0.00946218			0			71.1991			71.1991			71.1991
							0	0	0	57811.9	57811.9	57811.9	57811.9	57811.9	57811.9	0.00946218	0.00946218	0.00946218	0	0	0	71.1991	71.1991	71.1991	71.1991	71.1991	71.1991	71.1991	71.1991	71.1991
Sequelae
Sepsis							12.6035			0			12.6035			2.06283e-06			0.015522			0			0.015522			0.015522
							12.1193	12.6031	13.0901	0	0	0	12.1193	12.6031	13.0901	1.98359e-06	2.06277e-06	2.14247e-06	0.0149258	0.0155215	0.0161213	0	0	0	0.0149258	0.0155215	0.0161213	0.0149258	0.0155215	0.0161213
cases	592.65			0.729887			12.6035						12.6035						0.015522						0.015522			0.015522
	592.65	592.65	592.65	0.729887	0.729887	0.729887	12.1193	12.6031	13.0901				12.1193	12.6031	13.0901				0.0149258	0.0155215	0.0161213				0.0149258	0.0155215	0.0161213	0.0149258	0.0155215	0.0161213
death	0			0						0			0									0			0			0
	0	0	0	0	0	0				0	0	0	0	0	0							0	0	0	0	0	0	0	0	0
Perm. Disab. due to Sepsis							1181.37			0			1181.37			0.000193356			1.45493			0			1.45493			1.45493
							1181.33	1181.37	1181.4	0	0	0	1181.33	1181.37	1181.4	0.000193351	0.000193356	0.000193361	1.45489	1.45493	1.45497	0	0	0	1.45489	1.45493	1.45497	1.45489	1.45493	1.45497
cases	100.75			0.124081			1181.37						1181.37						1.45493						1.45493			1.45493
	100.75	100.75	100.75	0.124081	0.124081	0.124081	1181.33	1181.37	1181.4				1181.33	1181.37	1181.4				1.45489	1.45493	1.45497				1.45489	1.45493	1.45497	1.45489	1.45493	1.45497
death	0			0						0			0									0			0			0
	0	0	0	0	0	0				0	0	0	0	0	0							0	0	0	0	0	0	0	0	0
Sinusitis							53.9676			0			53.9676			8.83296e-06			0.0664645			0			0.0664645			0.0664645
							48.9708	53.9705	58.9694	0	0	0	48.9708	53.9705	58.9694	8.01514e-06	8.83344e-06	9.65162e-06	0.0603107	0.0664681	0.0726246	0	0	0	0.0603107	0.0664681	0.0726246	0.0603107	0.0664681	0.0726246
cases	14663.5			18.059			53.9676						53.9676						0.0664645						0.0664645			0.0664645
	14663.5	14663.5	14663.5	18.059	18.059	18.059	48.9708	53.9705	58.9694				48.9708	53.9705	58.9694				0.0603107	0.0664681	0.0726246				0.0603107	0.0664681	0.0726246	0.0603107	0.0664681	0.0726246
death	0			0						0			0									0			0			0
	0	0	0	0	0	0				0	0	0	0	0	0							0	0	0	0	0	0	0	0	0
ARDS							743.233			0			743.233			0.000121646			0.915339			0			0.915339			0.915339
							638.186	743.593	846.879	0	0	0	638.186	743.593	846.879	0.000104453	0.000121705	0.00013861	0.785968	0.915782	1.04299	0	0	0	0.785968	0.915782	1.04299	0.785968	0.915782	1.04299
cases	37334.8			45.9802			743.233						743.233						0.915339						0.915339			0.915339
	37334.8	37334.8	37334.8	45.9802	45.9802	45.9802	638.186	743.593	846.879				638.186	743.593	846.879				0.785968	0.915782	1.04299				0.785968	0.915782	1.04299	0.785968	0.915782	1.04299
death	0			0						0			0									0			0			0
	0	0	0	0	0	0				0	0	0	0	0	0							0	0	0	0	0	0	0	0	0
Perm. Disab. due to ARDS							78174.1			0			78174.1			0.0127949			96.2764			0			96.2764			96.2764
							78174.1	78174.1	78174.1	0	0	0	78174.1	78174.1	78174.1	0.0127949	0.0127949	0.0127949	96.2764	96.2764	96.2764	0	0	0	96.2764	96.2764	96.2764	96.2764	96.2764	96.2764
cases	20907.5			25.7489			78174.1						78174.1						96.2764						96.2764			96.2764
	20907.5	20907.5	20907.5	25.7489	25.7489	25.7489	78174.1	78174.1	78174.1				78174.1	78174.1	78174.1				96.2764	96.2764	96.2764				96.2764	96.2764	96.2764	96.2764	96.2764	96.2764
death	0			0						0			0									0			0			0
	0	0	0	0	0	0				0	0	0	0	0	0							0	0	0	0	0	0	0	0	0
Myocarditis							12.627			0			12.627			2.06669e-06			0.015551			0			0.015551			0.015551
							11.9326	12.6259	13.3298	0	0	0	11.9326	12.6259	13.3298	1.95303e-06	2.0665e-06	2.1817e-06	0.0146957	0.0155496	0.0164165	0	0	0	0.0146957	0.0155496	0.0164165	0.0146957	0.0155496	0.0164165
cases	6109.79			7.5246			12.627						12.627						0.015551						0.015551			0.015551
	6109.79	6109.79	6109.79	7.5246	7.5246	7.5246	11.9326	12.6259	13.3298				11.9326	12.6259	13.3298				0.0146957	0.0155496	0.0164165				0.0146957	0.0155496	0.0164165	0.0146957	0.0155496	0.0164165
death	0			0						0			0									0			0			0
	0	0	0	0	0	0				0	0	0	0	0	0							0	0	0	0	0	0	0	0	0
Encephalitis							98.9667			0			98.9667			1.6198e-05			0.121884			0			0.121884			0.121884
							93.8939	98.9563	104.078	0	0	0	93.8939	98.9563	104.078	1.53678e-05	1.61964e-05	1.70346e-05	0.115636	0.121871	0.128179	0	0	0	0.115636	0.121871	0.128179	0.115636	0.121871	0.128179
cases	12219.6			15.0492			98.9667						98.9667						0.121884						0.121884			0.121884
	12219.6	12219.6	12219.6	15.0492	15.0492	15.0492	93.8939	98.9563	104.078				93.8939	98.9563	104.078				0.115636	0.121871	0.128179				0.115636	0.121871	0.128179	0.115636	0.121871	0.128179
death	0			0						0			0									0			0			0
	0	0	0	0	0	0				0	0	0	0	0	0							0	0	0	0	0	0	0	0	0
Otitis Media							60.6154			0			60.6154			9.92102e-06			0.0746518			0			0.0746518			0.0746518
							53.3582	60.5791	66.3141	0	0	0	53.3582	60.5791	66.3141	8.73322e-06	9.91508e-06	1.08537e-05	0.065714	0.074607	0.0816701	0	0	0	0.065714	0.074607	0.0816701	0.065714	0.074607	0.0816701
cases	92257.9			113.622			60.6154						60.6154						0.0746518						0.0746518			0.0746518
	92257.9	92257.9	92257.9	113.622	113.622	113.622	53.3582	60.5791	66.3141				53.3582	60.5791	66.3141				0.065714	0.074607	0.0816701				0.065714	0.074607	0.0816701	0.065714	0.074607	0.0816701
death	0			0						0			0									0			0			0
	0	0	0	0	0	0				0	0	0	0	0	0							0	0	0	0	0	0	0	0	0
Deafness							53.2974			0			53.2974			8.72327e-06			0.0656392			0			0.0656392			0.0656392
							53.2949	53.2974	53.2999	0	0	0	53.2949	53.2974	53.2999	8.72286e-06	8.72327e-06	8.72369e-06	0.0656361	0.0656392	0.0656423	0	0	0	0.0656361	0.0656392	0.0656423	0.0656361	0.0656392	0.0656423
cases	5.53547			0.00681729			53.2974						53.2974						0.0656392						0.0656392			0.0656392
	5.53547	5.53547	5.53547	0.00681729	0.00681729	0.00681729	53.2949	53.2974	53.2999				53.2949	53.2974	53.2999				0.0656361	0.0656392	0.0656423				0.0656361	0.0656392	0.0656423	0.0656361	0.0656392	0.0656423
death	0			0						0			0									0			0			0
	0	0	0	0	0	0				0	0	0	0	0	0							0	0	0	0	0	0	0	0	0
Bronchitis							478.998			0			478.998			7.83985e-05			0.589917			0			0.589917			0.589917
							434.18	479.027	523.621	0	0	0	434.18	479.027	523.621	7.1063e-05	7.84032e-05	8.57019e-05	0.534721	0.589953	0.644873	0	0	0	0.534721	0.589953	0.644873	0.534721	0.589953	0.644873
cases	130139			160.274			478.998						478.998						0.589917						0.589917			0.589917
	130139	130139	130139	160.274	160.274	160.274	434.18	479.027	523.621				434.18	479.027	523.621				0.534721	0.589953	0.644873				0.534721	0.589953	0.644873	0.534721	0.589953	0.644873
death	0			0						0			0									0			0			0
	0	0	0	0	0	0				0	0	0	0	0	0							0	0	0	0	0	0	0	0	0
Pneumonia							857.244			0			857.244			0.000140307			1.05575			0			1.05575			1.05575
							799.062	857.512	914.306	0	0	0	799.062	857.512	914.306	0.000130784	0.00014035	0.000149646	0.984096	1.05608	1.12603	0	0	0	0.984096	1.05608	1.12603	0.984096	1.05608	1.12603
cases	220173			271.157			857.244						857.244						1.05575						1.05575			1.05575
	220173	220173	220173	271.157	271.157	271.157	799.062	857.512	914.306				799.062	857.512	914.306				0.984096	1.05608	1.12603				0.984096	1.05608	1.12603	0.984096	1.05608	1.12603
death	0			0						0			0									0			0			0
	0	0	0	0	0	0				0	0	0	0	0	0							0	0	0	0	0	0	0	0	0
Sequelae Total							81727			0			81727			0.0133764			100.652			0			100.652			100.652
							81599	81727.1	81854.3	0	0	0	81599	81727.1	81854.3	0.0133554	0.0133764	0.0133972	100.494	100.652	100.809	0	0	0	100.494	100.652	100.809	100.494	100.652	100.809
All Health Outcomes Total							81727			57811.9			139539			0.0228386			100.652			71.1991			171.851			171.851
							81599	81727.1	81854.3	57811.9	57811.9	57811.9	139411	139539	139666	0.0228176	0.0228386	0.0228594	100.494	100.652	100.809	71.1991	71.1991	71.1991	171.694	171.851	172.008	171.694	171.851	172.008

## Sheet: Baseline scenario 2016
Illness	Cases per Year			Incidence per 100,000			YLD per Year			YLL per Year			DALY per Year			DALY per Case			YLD per 100,000			YLL per 100,000			DALY per 100,000			DALY per 100,000
				Stratum Specific Population															Stratum Specific Population			Stratum Specific Population			Stratum Specific Population			Total Population
Acute
Symptomatic							0			38281.9			38281.9			0.00945456			0			46.5855			46.5855			46.5855
							0	0	0	38281.9	38281.9	38281.9	38281.9	38281.9	38281.9	0.00945456	0.00945456	0.00945456	0	0	0	46.5855	46.5855	46.5855	46.5855	46.5855	46.5855	46.5855	46.5855	46.5855
cases	4049044			4927.3			0						0						0						0			0
	4049044	4049044	4049044	4927.3	4927.3	4927.3	0	0	0				0	0	0				0	0	0				0	0	0	0	0	0
death	4048.64			4.92681						38281.9			38281.9									46.5855			46.5855			46.5855
	4048.64	4048.64	4048.64	4.92681	4.92681	4.92681				38281.9	38281.9	38281.9	38281.9	38281.9	38281.9							46.5855	46.5855	46.5855	46.5855	46.5855	46.5855	46.5855	46.5855	46.5855
Acute Total							0			38281.9			38281.9			0.00945456			0			46.5855			46.5855			46.5855
							0	0	0	38281.9	38281.9	38281.9	38281.9	38281.9	38281.9	0.00945456	0.00945456	0.00945456	0	0	0	46.5855	46.5855	46.5855	46.5855	46.5855	46.5855	46.5855	46.5855	46.5855
Sequelae
Sepsis							8.35174			0			8.35174			2.06265e-06			0.0101633			0			0.0101633			0.0101633
							8.01745	8.35125	8.6885	0	0	0	8.01745	8.35125	8.6885	1.98008e-06	2.06252e-06	2.14582e-06	0.00975647	0.0101627	0.0105731	0	0	0	0.00975647	0.0101627	0.0105731	0.00975647	0.0101627	0.0105731
cases	392.757			0.477948			8.35174						8.35174						0.0101633						0.0101633			0.0101633
	392.757	392.757	392.757	0.477948	0.477948	0.477948	8.01745	8.35125	8.6885				8.01745	8.35125	8.6885				0.00975647	0.0101627	0.0105731				0.00975647	0.0101627	0.0105731	0.00975647	0.0101627	0.0105731
death	0			0						0			0									0			0			0
	0	0	0	0	0	0				0	0	0	0	0	0							0	0	0	0	0	0	0	0	0
Perm. Disab. due to Sepsis							904.844			0			904.844			0.000223471			1.10111			0			1.10111			1.10111
							904.822	904.844	904.867	0	0	0	904.822	904.844	904.867	0.000223466	0.000223471	0.000223477	1.10108	1.10111	1.10114	0	0	0	1.10108	1.10111	1.10114	1.10108	1.10111	1.10114
cases	66.7687			0.0812512			904.844						904.844						1.10111						1.10111			1.10111
	66.7687	66.7687	66.7687	0.0812512	0.0812512	0.0812512	904.822	904.844	904.867				904.822	904.844	904.867				1.10108	1.10111	1.10114				1.10108	1.10111	1.10114	1.10108	1.10111	1.10114
death	0			0						0			0									0			0			0
	0	0	0	0	0	0				0	0	0	0	0	0							0	0	0	0	0	0	0	0	0
Sinusitis							35.768			0			35.768			8.8337e-06			0.0435263			0			0.0435263			0.0435263
							32.3363	35.7661	39.2211	0	0	0	32.3363	35.7661	39.2211	7.98614e-06	8.83322e-06	9.68651e-06	0.0393501	0.0435239	0.0477283	0	0	0	0.0393501	0.0435239	0.0477283	0.0393501	0.0435239	0.0477283
cases	9717.71			11.8255			35.768						35.768						0.0435263						0.0435263			0.0435263
	9717.71	9717.71	9717.71	11.8255	11.8255	11.8255	32.3363	35.7661	39.2211				32.3363	35.7661	39.2211				0.0393501	0.0435239	0.0477283				0.0393501	0.0435239	0.0477283	0.0393501	0.0435239	0.0477283
death	0			0						0			0									0			0			0
	0	0	0	0	0	0				0	0	0	0	0	0							0	0	0	0	0	0	0	0	0
ARDS							18.5431			0			18.5431			4.57963e-06			0.0225652			0			0.0225652			0.0225652
							15.9171	18.5497	21.1493	0	0	0	15.9171	18.5497	21.1493	3.93107e-06	4.58126e-06	5.22329e-06	0.0193696	0.0225733	0.0257367	0	0	0	0.0193696	0.0225733	0.0257367	0.0193696	0.0225733	0.0257367
cases	931.28			1.13328			18.5431						18.5431						0.0225652						0.0225652			0.0225652
	931.28	931.28	931.28	1.13328	1.13328	1.13328	15.9171	18.5497	21.1493				15.9171	18.5497	21.1493				0.0193696	0.0225733	0.0257367				0.0193696	0.0225733	0.0257367	0.0193696	0.0225733	0.0257367
death	0			0						0			0									0			0			0
	0	0	0	0	0	0				0	0	0	0	0	0							0	0	0	0	0	0	0	0	0
Perm. Disab. due to ARDS							1946.15			0			1946.15			0.000480645			2.36828			0			2.36828			2.36828
							1946.15	1946.15	1946.15	0	0	0	1946.15	1946.15	1946.15	0.000480645	0.000480645	0.000480645	2.36828	2.36828	2.36828	0	0	0	2.36828	2.36828	2.36828	2.36828	2.36828	2.36828
cases	521.517			0.634636			1946.15						1946.15						2.36828						2.36828			2.36828
	521.517	521.517	521.517	0.634636	0.634636	0.634636	1946.15	1946.15	1946.15				1946.15	1946.15	1946.15				2.36828	2.36828	2.36828				2.36828	2.36828	2.36828	2.36828	2.36828	2.36828
death	0			0						0			0									0			0			0
	0	0	0	0	0	0				0	0	0	0	0	0							0	0	0	0	0	0	0	0	0
Myocarditis							8.36765			0			8.36765			2.06658e-06			0.0101826			0			0.0101826			0.0101826
							7.89218	8.36643	8.84778	0	0	0	7.89218	8.36643	8.84778	1.94915e-06	2.06627e-06	2.18515e-06	0.00960403	0.0101811	0.0107669	0	0	0	0.00960403	0.0101811	0.0107669	0.00960403	0.0101811	0.0107669
cases	4049.04			4.9273			8.36765						8.36765						0.0101826						0.0101826			0.0101826
	4049.04	4049.04	4049.04	4.9273	4.9273	4.9273	7.89218	8.36643	8.84778				7.89218	8.36643	8.84778				0.00960403	0.0101811	0.0107669				0.00960403	0.0101811	0.0107669	0.00960403	0.0101811	0.0107669
death	0			0						0			0									0			0			0
	0	0	0	0	0	0				0	0	0	0	0	0							0	0	0	0	0	0	0	0	0
Encephalitis							65.5993			0			65.5993			1.62012e-05			0.0798281			0			0.0798281			0.0798281
							62.1072	65.5948	69.1037	0	0	0	62.1072	65.5948	69.1037	1.53387e-05	1.62001e-05	1.70667e-05	0.0755786	0.0798227	0.0840926	0	0	0	0.0755786	0.0798227	0.0840926	0.0755786	0.0798227	0.0840926
cases	8098.09			9.8546			65.5993						65.5993						0.0798281						0.0798281			0.0798281
	8098.09	8098.09	8098.09	9.8546	9.8546	9.8546	62.1072	65.5948	69.1037				62.1072	65.5948	69.1037				0.0755786	0.0798227	0.0840926				0.0755786	0.0798227	0.0840926	0.0755786	0.0798227	0.0840926
death	0			0						0			0									0			0			0
	0	0	0	0	0	0				0	0	0	0	0	0							0	0	0	0	0	0	0	0	0
Otitis Media							40.1698			0			40.1698			9.9208e-06			0.0488828			0			0.0488828			0.0488828
							36.4069	40.134	44.13	0	0	0	36.4069	40.134	44.13	8.99149e-06	9.91197e-06	1.08989e-05	0.0443038	0.0488393	0.053702	0	0	0	0.0443038	0.0488393	0.053702	0.0443038	0.0488393	0.053702
cases	61140.6			74.4023			40.1698						40.1698						0.0488828						0.0488828			0.0488828
	61140.6	61140.6	61140.6	74.4023	74.4023	74.4023	36.4069	40.134	44.13				36.4069	40.134	44.13				0.0443038	0.0488393	0.053702				0.0443038	0.0488393	0.053702	0.0443038	0.0488393	0.053702
death	0			0						0			0									0			0			0
	0	0	0	0	0	0				0	0	0	0	0	0							0	0	0	0	0	0	0	0	0
Deafness							40.8241			0			40.8241			1.00824e-05			0.0496791			0			0.0496791			0.0496791
							40.8224	40.8241	40.8258	0	0	0	40.8224	40.8241	40.8258	1.0082e-05	1.00824e-05	1.00828e-05	0.049677	0.0496791	0.0496812	0	0	0	0.049677	0.0496791	0.0496812	0.049677	0.0496791	0.0496812
cases	3.66843			0.00446414			40.8241						40.8241						0.0496791						0.0496791			0.0496791
	3.66843	3.66843	3.66843	0.00446414	0.00446414	0.00446414	40.8224	40.8241	40.8258				40.8224	40.8241	40.8258				0.049677	0.0496791	0.0496812				0.049677	0.0496791	0.0496812	0.049677	0.0496791	0.0496812
death	0			0						0			0									0			0			0
	0	0	0	0	0	0				0	0	0	0	0	0							0	0	0	0	0	0	0	0	0
Bronchitis							317.363			0			317.363			7.83798e-05			0.386201			0			0.386201			0.386201
							287.004	317.271	347.874	0	0	0	287.004	317.271	347.874	7.08819e-05	7.83571e-05	8.59151e-05	0.349257	0.386089	0.42333	0	0	0	0.349257	0.386089	0.42333	0.349257	0.386089	0.42333
cases	86244.6			104.952			317.363						317.363						0.386201						0.386201			0.386201
	86244.6	86244.6	86244.6	104.952	104.952	104.952	287.004	317.271	347.874				287.004	317.271	347.874				0.349257	0.386089	0.42333				0.349257	0.386089	0.42333	0.349257	0.386089	0.42333
death	0			0						0			0									0			0			0
	0	0	0	0	0	0				0	0	0	0	0	0							0	0	0	0	0	0	0	0	0
Pneumonia							568.079			0			568.079			0.0001403			0.691299			0			0.691299			0.691299
							529.25	568.223	605.881	0	0	0	529.25	568.223	605.881	0.00013071	0.000140335	0.000149636	0.644046	0.691474	0.7373	0	0	0	0.644046	0.691474	0.7373	0.644046	0.691474	0.7373
cases	145911			177.56			568.079						568.079						0.691299						0.691299			0.691299
	145911	145911	145911	177.56	177.56	177.56	529.25	568.223	605.881				529.25	568.223	605.881				0.644046	0.691474	0.7373				0.644046	0.691474	0.7373	0.644046	0.691474	0.7373
death	0			0						0			0									0			0			0
	0	0	0	0	0	0				0	0	0	0	0	0							0	0	0	0	0	0	0	0	0
Sequelae Total							3954.07			0			3954.07			0.000976543			4.81172			0			4.81172			4.81172
							3903.99	3954.15	4003.3	0	0	0	3903.99	3954.15	4003.3	0.000964175	0.000976563	0.000988704	4.75078	4.81182	4.87164	0	0	0	4.75078	4.81182	4.87164	4.75078	4.81182	4.87164
All Health Outcomes Total							3954.07			38281.9			42236			0.0104311			4.81172			46.5855			51.3972			51.3972
							3903.99	3954.15	4003.3	38281.9	38281.9	38281.9	42185.9	42236.1	42285.2	0.0104187	0.0104311	0.0104433	4.75078	4.81182	4.87164	46.5855	46.5855	46.5855	51.3363	51.3973	51.4571	51.3363	51.3973	51.4571

## Sheet: Lower-bound scenario 2016
Illness	Cases per Year			Incidence per 100,000			YLD per Year			YLL per Year			DALY per Year			DALY per Case			YLD per 100,000			YLL per 100,000			DALY per 100,000			DALY per 100,000
				Stratum Specific Population															Stratum Specific Population			Stratum Specific Population			Stratum Specific Population			Total Population
Acute
Symptomatic							0			38281.9			38281.9			0.00945456			0			46.5855			46.5855			46.5855
							0	0	0	38281.9	38281.9	38281.9	38281.9	38281.9	38281.9	0.00945456	0.00945456	0.00945456	0	0	0	46.5855	46.5855	46.5855	46.5855	46.5855	46.5855	46.5855	46.5855	46.5855
cases	4049044			4927.3			0						0						0						0			0
	4049044	4049044	4049044	4927.3	4927.3	4927.3	0	0	0				0	0	0				0	0	0				0	0	0	0	0	0
death	4048.64			4.92681						38281.9			38281.9									46.5855			46.5855			46.5855
	4048.64	4048.64	4048.64	4.92681	4.92681	4.92681				38281.9	38281.9	38281.9	38281.9	38281.9	38281.9							46.5855	46.5855	46.5855	46.5855	46.5855	46.5855	46.5855	46.5855	46.5855
Acute Total							0			38281.9			38281.9			0.00945456			0			46.5855			46.5855			46.5855
							0	0	0	38281.9	38281.9	38281.9	38281.9	38281.9	38281.9	0.00945456	0.00945456	0.00945456	0	0	0	46.5855	46.5855	46.5855	46.5855	46.5855	46.5855	46.5855	46.5855	46.5855
Sequelae
Sepsis							8.35238			0			8.35238			2.0628e-06			0.0101641			0			0.0101641			0.0101641
							8.01951	8.35109	8.68657	0	0	0	8.01951	8.35109	8.68657	1.98059e-06	2.06248e-06	2.14534e-06	0.00975898	0.0101625	0.0105707	0	0	0	0.00975898	0.0101625	0.0105707	0.00975898	0.0101625	0.0105707
cases	392.757			0.477948			8.35238						8.35238						0.0101641						0.0101641			0.0101641
	392.757	392.757	392.757	0.477948	0.477948	0.477948	8.01951	8.35109	8.68657				8.01951	8.35109	8.68657				0.00975898	0.0101625	0.0105707				0.00975898	0.0101625	0.0105707	0.00975898	0.0101625	0.0105707
death	0			0						0			0									0			0			0
	0	0	0	0	0	0				0	0	0	0	0	0							0	0	0	0	0	0	0	0	0
Perm. Disab. due to Sepsis							904.844			0			904.844			0.000223471			1.10111			0			1.10111			1.10111
							904.822	904.844	904.867	0	0	0	904.822	904.844	904.867	0.000223466	0.000223471	0.000223477	1.10108	1.10111	1.10114	0	0	0	1.10108	1.10111	1.10114	1.10108	1.10111	1.10114
cases	66.7687			0.0812512			904.844						904.844						1.10111						1.10111			1.10111
	66.7687	66.7687	66.7687	0.0812512	0.0812512	0.0812512	904.822	904.844	904.867				904.822	904.844	904.867				1.10108	1.10111	1.10114				1.10108	1.10111	1.10114	1.10108	1.10111	1.10114
death	0			0						0			0									0			0			0
	0	0	0	0	0	0				0	0	0	0	0	0							0	0	0	0	0	0	0	0	0
Sinusitis							35.7649			0			35.7649			8.83292e-06			0.0435225			0			0.0435225			0.0435225
							32.3306	35.7619	39.2001	0	0	0	32.3306	35.7619	39.2001	7.98476e-06	8.83218e-06	9.68133e-06	0.0393433	0.0435188	0.0477028	0	0	0	0.0393433	0.0435188	0.0477028	0.0393433	0.0435188	0.0477028
cases	9717.71			11.8255			35.7649						35.7649						0.0435225						0.0435225			0.0435225
	9717.71	9717.71	9717.71	11.8255	11.8255	11.8255	32.3306	35.7619	39.2001				32.3306	35.7619	39.2001				0.0393433	0.0435188	0.0477028				0.0393433	0.0435188	0.0477028	0.0393433	0.0435188	0.0477028
death	0			0						0			0									0			0			0
	0	0	0	0	0	0				0	0	0	0	0	0							0	0	0	0	0	0	0	0	0
ARDS							18.538			0			18.538			4.57835e-06			0.0225589			0			0.0225589			0.0225589
							15.9214	18.5398	21.1229	0	0	0	15.9214	18.5398	21.1229	3.93213e-06	4.57881e-06	5.21677e-06	0.0193748	0.0225612	0.0257046	0	0	0	0.0193748	0.0225612	0.0257046	0.0193748	0.0225612	0.0257046
cases	931.28			1.13328			18.538						18.538						0.0225589						0.0225589			0.0225589
	931.28	931.28	931.28	1.13328	1.13328	1.13328	15.9214	18.5398	21.1229				15.9214	18.5398	21.1229				0.0193748	0.0225612	0.0257046				0.0193748	0.0225612	0.0257046	0.0193748	0.0225612	0.0257046
death	0			0						0			0									0			0			0
	0	0	0	0	0	0				0	0	0	0	0	0							0	0	0	0	0	0	0	0	0
Perm. Disab. due to ARDS							1946.15			0			1946.15			0.000480645			2.36828			0			2.36828			2.36828
							1946.15	1946.15	1946.15	0	0	0	1946.15	1946.15	1946.15	0.000480645	0.000480645	0.000480645	2.36828	2.36828	2.36828	0	0	0	2.36828	2.36828	2.36828	2.36828	2.36828	2.36828
cases	521.517			0.634636			1946.15						1946.15						2.36828						2.36828			2.36828
	521.517	521.517	521.517	0.634636	0.634636	0.634636	1946.15	1946.15	1946.15				1946.15	1946.15	1946.15				2.36828	2.36828	2.36828				2.36828	2.36828	2.36828	2.36828	2.36828	2.36828
death	0			0						0			0									0			0			0
	0	0	0	0	0	0				0	0	0	0	0	0							0	0	0	0	0	0	0	0	0
Myocarditis							8.36694			0			8.36694			2.0664e-06			0.0101818			0			0.0101818			0.0101818
							7.88859	8.36521	8.851	0	0	0	7.88859	8.36521	8.851	1.94826e-06	2.06597e-06	2.18595e-06	0.00959966	0.0101797	0.0107708	0	0	0	0.00959966	0.0101797	0.0107708	0.00959966	0.0101797	0.0107708
cases	4049.04			4.9273			8.36694						8.36694						0.0101818						0.0101818			0.0101818
	4049.04	4049.04	4049.04	4.9273	4.9273	4.9273	7.88859	8.36521	8.851				7.88859	8.36521	8.851				0.00959966	0.0101797	0.0107708				0.00959966	0.0101797	0.0107708	0.00959966	0.0101797	0.0107708
death	0			0						0			0									0			0			0
	0	0	0	0	0	0				0	0	0	0	0	0							0	0	0	0	0	0	0	0	0
Encephalitis							65.5975			0			65.5975			1.62007e-05			0.0798259			0			0.0798259			0.0798259
							62.1555	65.5852	69.1068	0	0	0	62.1555	65.5852	69.1068	1.53507e-05	1.61977e-05	1.70674e-05	0.0756373	0.0798109	0.0840964	0	0	0	0.0756373	0.0798109	0.0840964	0.0756373	0.0798109	0.0840964
cases	8098.09			9.8546			65.5975						65.5975						0.0798259						0.0798259			0.0798259
	8098.09	8098.09	8098.09	9.8546	9.8546	9.8546	62.1555	65.5852	69.1068				62.1555	65.5852	69.1068				0.0756373	0.0798109	0.0840964				0.0756373	0.0798109	0.0840964	0.0756373	0.0798109	0.0840964
death	0			0						0			0									0			0			0
	0	0	0	0	0	0				0	0	0	0	0	0							0	0	0	0	0	0	0	0	0
Otitis Media							17.2933			0			17.2933			4.27097e-06			0.0210443			0			0.0210443			0.0210443
							15.6633	17.2795	18.9938	0	0	0	15.6633	17.2795	18.9938	3.8684e-06	4.26756e-06	4.69093e-06	0.0190608	0.0210275	0.0231136	0	0	0	0.0190608	0.0210275	0.0231136	0.0190608	0.0210275	0.0231136
cases	26318.8			32.0275			17.2933						17.2933						0.0210443						0.0210443			0.0210443
	26318.8	26318.8	26318.8	32.0275	32.0275	32.0275	15.6633	17.2795	18.9938				15.6633	17.2795	18.9938				0.0190608	0.0210275	0.0231136				0.0190608	0.0210275	0.0231136	0.0190608	0.0210275	0.0231136
death	0			0						0			0									0			0			0
	0	0	0	0	0	0				0	0	0	0	0	0							0	0	0	0	0	0	0	0	0
Deafness							17.5733			0			17.5733			4.34011e-06			0.021385			0			0.021385			0.021385
							17.5725	17.5733	17.574	0	0	0	17.5725	17.5733	17.574	4.33992e-06	4.34011e-06	4.34029e-06	0.0213841	0.021385	0.0213859	0	0	0	0.0213841	0.021385	0.0213859	0.0213841	0.021385	0.0213859
cases	1.57913			0.00192165			17.5733						17.5733						0.021385						0.021385			0.021385
	1.57913	1.57913	1.57913	0.00192165	0.00192165	0.00192165	17.5725	17.5733	17.574				17.5725	17.5733	17.574				0.0213841	0.021385	0.0213859				0.0213841	0.021385	0.0213859	0.0213841	0.021385	0.0213859
death	0			0						0			0									0			0			0
	0	0	0	0	0	0				0	0	0	0	0	0							0	0	0	0	0	0	0	0	0
Bronchitis							317.365			0			317.365			7.83802e-05			0.386203			0			0.386203			0.386203
							286.918	317.38	347.804	0	0	0	286.918	317.38	347.804	7.08607e-05	7.83838e-05	8.58979e-05	0.349152	0.386221	0.423245	0	0	0	0.349152	0.386221	0.423245	0.349152	0.386221	0.423245
cases	86244.6			104.952			317.365						317.365						0.386203						0.386203			0.386203
	86244.6	86244.6	86244.6	104.952	104.952	104.952	286.918	317.38	347.804				286.918	317.38	347.804				0.349152	0.386221	0.423245				0.349152	0.386221	0.423245	0.349152	0.386221	0.423245
death	0			0						0			0									0			0			0
	0	0	0	0	0	0				0	0	0	0	0	0							0	0	0	0	0	0	0	0	0
Pneumonia							252.5			0			252.5			6.23604e-05			0.307269			0			0.307269			0.307269
							235.267	252.567	269.256	0	0	0	235.267	252.567	269.256	5.81044e-05	6.2377e-05	6.64987e-05	0.286298	0.30735	0.327659	0	0	0	0.286298	0.30735	0.327659	0.286298	0.30735	0.327659
cases	64849.5			78.9157			252.5						252.5						0.307269						0.307269			0.307269
	64849.5	64849.5	64849.5	78.9157	78.9157	78.9157	235.267	252.567	269.256				235.267	252.567	269.256				0.286298	0.30735	0.327659				0.286298	0.30735	0.327659	0.286298	0.30735	0.327659
death	0			0						0			0									0			0			0
	0	0	0	0	0	0				0	0	0	0	0	0							0	0	0	0	0	0	0	0	0
Sequelae Total							3592.35			0			3592.35			0.000887209			4.37155			0			4.37155			4.37155
							3556.84	3592.32	3627.69	0	0	0	3556.84	3592.32	3627.69	0.000878439	0.000887202	0.000895936	4.32834	4.37151	4.41455	0	0	0	4.32834	4.37151	4.41455	4.32834	4.37151	4.41455
All Health Outcomes Total							3592.35			38281.9			41874.3			0.0103418			4.37155			46.5855			50.957			50.957
							3556.84	3592.32	3627.69	38281.9	38281.9	38281.9	41838.8	41874.3	41909.6	0.010333	0.0103418	0.0103505	4.32834	4.37151	4.41455	46.5855	46.5855	46.5855	50.9138	50.957	51	50.9138	50.957	51

## Sheet: Upper-bound scenario 2016
Illness	Cases per Year			Incidence per 100,000			YLD per Year			YLL per Year			DALY per Year			DALY per Case			YLD per 100,000			YLL per 100,000			DALY per 100,000			DALY per 100,000
				Stratum Specific Population															Stratum Specific Population			Stratum Specific Population			Stratum Specific Population			Total Population
Acute
Symptomatic							0			38281.9			38281.9			0.00945456			0			46.5855			46.5855			46.5855
							0	0	0	38281.9	38281.9	38281.9	38281.9	38281.9	38281.9	0.00945456	0.00945456	0.00945456	0	0	0	46.5855	46.5855	46.5855	46.5855	46.5855	46.5855	46.5855	46.5855	46.5855
cases	4049044			4927.3			0						0						0						0			0
	4049044	4049044	4049044	4927.3	4927.3	4927.3	0	0	0				0	0	0				0	0	0				0	0	0	0	0	0
death	4048.64			4.92681						38281.9			38281.9									46.5855			46.5855			46.5855
	4048.64	4048.64	4048.64	4.92681	4.92681	4.92681				38281.9	38281.9	38281.9	38281.9	38281.9	38281.9							46.5855	46.5855	46.5855	46.5855	46.5855	46.5855	46.5855	46.5855	46.5855
Acute Total							0			38281.9			38281.9			0.00945456			0			46.5855			46.5855			46.5855
							0	0	0	38281.9	38281.9	38281.9	38281.9	38281.9	38281.9	0.00945456	0.00945456	0.00945456	0	0	0	46.5855	46.5855	46.5855	46.5855	46.5855	46.5855	46.5855	46.5855	46.5855
Sequelae
Sepsis							8.35206			0			8.35206			2.06272e-06			0.0101637			0			0.0101637			0.0101637
							8.02096	8.35235	8.68471	0	0	0	8.02096	8.35235	8.68471	1.98095e-06	2.06279e-06	2.14488e-06	0.00976075	0.010164	0.0105685	0	0	0	0.00976075	0.010164	0.0105685	0.00976075	0.010164	0.0105685
cases	392.757			0.477948			8.35206						8.35206						0.0101637						0.0101637			0.0101637
	392.757	392.757	392.757	0.477948	0.477948	0.477948	8.02096	8.35235	8.68471				8.02096	8.35235	8.68471				0.00976075	0.010164	0.0105685				0.00976075	0.010164	0.0105685	0.00976075	0.010164	0.0105685
death	0			0						0			0									0			0			0
	0	0	0	0	0	0				0	0	0	0	0	0							0	0	0	0	0	0	0	0	0
Perm. Disab. due to Sepsis							904.844			0			904.844			0.000223471			1.10111			0			1.10111			1.10111
							904.822	904.844	904.867	0	0	0	904.822	904.844	904.867	0.000223466	0.000223471	0.000223477	1.10108	1.10111	1.10114	0	0	0	1.10108	1.10111	1.10114	1.10108	1.10111	1.10114
cases	66.7687			0.0812512			904.844						904.844						1.10111						1.10111			1.10111
	66.7687	66.7687	66.7687	0.0812512	0.0812512	0.0812512	904.822	904.844	904.867				904.822	904.844	904.867				1.10108	1.10111	1.10114				1.10108	1.10111	1.10114	1.10108	1.10111	1.10114
death	0			0						0			0									0			0			0
	0	0	0	0	0	0				0	0	0	0	0	0							0	0	0	0	0	0	0	0	0
Sinusitis							35.7585			0			35.7585			8.83135e-06			0.0435147			0			0.0435147			0.0435147
							32.3187	35.7564	39.2063	0	0	0	32.3187	35.7564	39.2063	7.98181e-06	8.83083e-06	9.68284e-06	0.0393288	0.0435121	0.0477103	0	0	0	0.0393288	0.0435121	0.0477103	0.0393288	0.0435121	0.0477103
cases	9717.71			11.8255			35.7585						35.7585						0.0435147						0.0435147			0.0435147
	9717.71	9717.71	9717.71	11.8255	11.8255	11.8255	32.3187	35.7564	39.2063				32.3187	35.7564	39.2063				0.0393288	0.0435121	0.0477103				0.0393288	0.0435121	0.0477103	0.0393288	0.0435121	0.0477103
death	0			0						0			0									0			0			0
	0	0	0	0	0	0				0	0	0	0	0	0							0	0	0	0	0	0	0	0	0
ARDS							477.938			0			477.938			0.000118037			0.581606			0			0.581606			0.581606
							410.572	478.059	544.55	0	0	0	410.572	478.059	544.55	0.0001014	0.000118067	0.000134488	0.499627	0.581752	0.662665	0	0	0	0.499627	0.581752	0.662665	0.499627	0.581752	0.662665
cases	24006.2			29.2133			477.938						477.938						0.581606						0.581606			0.581606
	24006.2	24006.2	24006.2	29.2133	29.2133	29.2133	410.572	478.059	544.55				410.572	478.059	544.55				0.499627	0.581752	0.662665				0.499627	0.581752	0.662665	0.499627	0.581752	0.662665
death	0			0						0			0									0			0			0
	0	0	0	0	0	0				0	0	0	0	0	0							0	0	0	0	0	0	0	0	0
Perm. Disab. due to ARDS							50172.9			0			50172.9			0.0123913			61.0557			0			61.0557			61.0557
							50172.9	50172.9	50172.9	0	0	0	50172.9	50172.9	50172.9	0.0123913	0.0123913	0.0123913	61.0557	61.0557	61.0557	0	0	0	61.0557	61.0557	61.0557	61.0557	61.0557	61.0557
cases	13443.5			16.3594			50172.9						50172.9						61.0557						61.0557			61.0557
	13443.5	13443.5	13443.5	16.3594	16.3594	16.3594	50172.9	50172.9	50172.9				50172.9	50172.9	50172.9				61.0557	61.0557	61.0557				61.0557	61.0557	61.0557	61.0557	61.0557	61.0557
death	0			0						0			0									0			0			0
	0	0	0	0	0	0				0	0	0	0	0	0							0	0	0	0	0	0	0	0	0
Myocarditis							8.36716			0			8.36716			2.06645e-06			0.010182			0			0.010182			0.010182
							7.89215	8.36694	8.8505	0	0	0	7.89215	8.36694	8.8505	1.94914e-06	2.0664e-06	2.18582e-06	0.00960399	0.0101818	0.0107702	0	0	0	0.00960399	0.0101818	0.0107702	0.00960399	0.0101818	0.0107702
cases	4049.04			4.9273			8.36716						8.36716						0.010182						0.010182			0.010182
	4049.04	4049.04	4049.04	4.9273	4.9273	4.9273	7.89215	8.36694	8.8505				7.89215	8.36694	8.8505				0.00960399	0.0101818	0.0107702				0.00960399	0.0101818	0.0107702	0.00960399	0.0101818	0.0107702
death	0			0						0			0									0			0			0
	0	0	0	0	0	0				0	0	0	0	0	0							0	0	0	0	0	0	0	0	0
Encephalitis							65.5983			0			65.5983			1.62009e-05			0.0798269			0			0.0798269			0.0798269
							62.146	65.5918	69.0932	0	0	0	62.146	65.5918	69.0932	1.53483e-05	1.61993e-05	1.70641e-05	0.0756258	0.079819	0.0840799	0	0	0	0.0756258	0.079819	0.0840799	0.0756258	0.079819	0.0840799
cases	8098.09			9.8546			65.5983						65.5983						0.0798269						0.0798269			0.0798269
	8098.09	8098.09	8098.09	9.8546	9.8546	9.8546	62.146	65.5918	69.0932				62.146	65.5918	69.0932				0.0756258	0.079819	0.0840799				0.0756258	0.079819	0.0840799	0.0756258	0.079819	0.0840799
death	0			0						0			0									0			0			0
	0	0	0	0	0	0				0	0	0	0	0	0							0	0	0	0	0	0	0	0	0
Otitis Media							40.1779			0			40.1779			9.92281e-06			0.0488927			0			0.0488927			0.0488927
							36.4341	40.1379	44.1248	0	0	0	36.4341	40.1379	44.1248	8.99819e-06	9.91294e-06	1.08976e-05	0.0443368	0.048844	0.0536957	0	0	0	0.0443368	0.048844	0.0536957	0.0443368	0.048844	0.0536957
cases	61140.6			74.4023			40.1779						40.1779						0.0488927						0.0488927			0.0488927
	61140.6	61140.6	61140.6	74.4023	74.4023	74.4023	36.4341	40.1379	44.1248				36.4341	40.1379	44.1248				0.0443368	0.048844	0.0536957				0.0443368	0.048844	0.0536957	0.0443368	0.048844	0.0536957
death	0			0						0			0									0			0			0
	0	0	0	0	0	0				0	0	0	0	0	0							0	0	0	0	0	0	0	0	0
Deafness							40.8241			0			40.8241			1.00824e-05			0.049679			0			0.049679			0.049679
							40.8224	40.8241	40.8258	0	0	0	40.8224	40.8241	40.8258	1.0082e-05	1.00824e-05	1.00828e-05	0.0496769	0.0496791	0.0496812	0	0	0	0.0496769	0.0496791	0.0496812	0.0496769	0.0496791	0.0496812
cases	3.66843			0.00446414			40.8241						40.8241						0.049679						0.049679			0.049679
	3.66843	3.66843	3.66843	0.00446414	0.00446414	0.00446414	40.8224	40.8241	40.8258				40.8224	40.8241	40.8258				0.0496769	0.0496791	0.0496812				0.0496769	0.0496791	0.0496812	0.0496769	0.0496791	0.0496812
death	0			0						0			0									0			0			0
	0	0	0	0	0	0				0	0	0	0	0	0							0	0	0	0	0	0	0	0	0
Bronchitis							317.433			0			317.433			7.8397e-05			0.386286			0			0.386286			0.386286
							286.87	317.451	348.039	0	0	0	286.87	317.451	348.039	7.08488e-05	7.84013e-05	8.5956e-05	0.349093	0.386307	0.423531	0	0	0	0.349093	0.386307	0.423531	0.349093	0.386307	0.423531
cases	86244.6			104.952			317.433						317.433						0.386286						0.386286			0.386286
	86244.6	86244.6	86244.6	104.952	104.952	104.952	286.87	317.451	348.039				286.87	317.451	348.039				0.349093	0.386307	0.423531				0.349093	0.386307	0.423531	0.349093	0.386307	0.423531
death	0			0						0			0									0			0			0
	0	0	0	0	0	0				0	0	0	0	0	0							0	0	0	0	0	0	0	0	0
Pneumonia							568.091			0			568.091			0.000140302			0.691312			0			0.691312			0.691312
							529.405	568.272	605.805	0	0	0	529.405	568.272	605.805	0.000130748	0.000140347	0.000149617	0.644235	0.691533	0.737207	0	0	0	0.644235	0.691533	0.737207	0.644235	0.691533	0.737207
cases	145911			177.56			568.091						568.091						0.691312						0.691312			0.691312
	145911	145911	145911	177.56	177.56	177.56	529.405	568.272	605.805				529.405	568.272	605.805				0.644235	0.691533	0.737207				0.644235	0.691533	0.737207	0.644235	0.691533	0.737207
death	0			0						0			0									0			0			0
	0	0	0	0	0	0				0	0	0	0	0	0							0	0	0	0	0	0	0	0	0
Sequelae Total							52640.3			0			52640.3			0.0130007			64.0583			0			64.0583			64.0583
							52556.7	52640.5	52723.1	0	0	0	52556.7	52640.5	52723.1	0.01298	0.0130007	0.0130211	63.9565	64.0585	64.159	0	0	0	63.9565	64.0585	64.159	63.9565	64.0585	64.159
All Health Outcomes Total							52640.3			38281.9			90922.3			0.0224552			64.0583			46.5855			110.644			110.644
							52556.7	52640.5	52723.1	38281.9	38281.9	38281.9	90838.7	90922.5	91005	0.0224346	0.0224553	0.0224757	63.9565	64.0585	64.159	46.5855	46.5855	46.5855	110.542	110.644	110.744	110.542	110.644	110.744

## Sheet: Baseline scenario 2017
Illness	Cases per Year			Incidence per 100,000			YLD per Year			YLL per Year			DALY per Year			DALY per Case			YLD per 100,000			YLL per 100,000			DALY per 100,000			DALY per 100,000
				Stratum Specific Population															Stratum Specific Population			Stratum Specific Population			Stratum Specific Population			Total Population
Acute
Symptomatic							0			55834.9			55834.9			0.00947172			0			67.6609			67.6609			67.6609
							0	0	0	55834.9	55834.9	55834.9	55834.9	55834.9	55834.9	0.00947172	0.00947172	0.00947172	0	0	0	67.6609	67.6609	67.6609	67.6609	67.6609	67.6609	67.6609	67.6609	67.6609
cases	5894901			7143.46			0						0						0						0			0
	5894901	5894901	5894901	7143.46	7143.46	7143.46	0	0	0				0	0	0				0	0	0				0	0	0	0	0	0
death	5894.31			7.14275						55834.9			55834.9									67.6609			67.6609			67.6609
	5894.31	5894.31	5894.31	7.14275	7.14275	7.14275				55834.9	55834.9	55834.9	55834.9	55834.9	55834.9							67.6609	67.6609	67.6609	67.6609	67.6609	67.6609	67.6609	67.6609	67.6609
Acute Total							0			55834.9			55834.9			0.00947172			0			67.6609			67.6609			67.6609
							0	0	0	55834.9	55834.9	55834.9	55834.9	55834.9	55834.9	0.00947172	0.00947172	0.00947172	0	0	0	67.6609	67.6609	67.6609	67.6609	67.6609	67.6609	67.6609	67.6609	67.6609
Sequelae
Sepsis							12.1596			0			12.1596			2.06273e-06			0.014735			0			0.014735			0.014735
							11.6966	12.1594	12.6245	0	0	0	11.6966	12.1594	12.6245	1.98418e-06	2.0627e-06	2.1416e-06	0.0141739	0.0147348	0.0152984	0	0	0	0.0141739	0.0147348	0.0152984	0.0141739	0.0147348	0.0152984
cases	571.805			0.692916			12.1596						12.1596						0.014735						0.014735			0.014735
	571.805	571.805	571.805	0.692916	0.692916	0.692916	11.6966	12.1594	12.6245				11.6966	12.1594	12.6245				0.0141739	0.0147348	0.0152984				0.0141739	0.0147348	0.0152984	0.0141739	0.0147348	0.0152984
death	0			0						0			0									0			0			0
	0	0	0	0	0	0				0	0	0	0	0	0							0	0	0	0	0	0	0	0	0
Perm. Disab. due to Sepsis							1173.79			0			1173.79			0.000199119			1.4224			0			1.4224			1.4224
							1173.75	1173.79	1173.82	0	0	0	1173.75	1173.79	1173.82	0.000199114	0.000199119	0.000199124	1.42236	1.4224	1.42243	0	0	0	1.42236	1.4224	1.42243	1.42236	1.4224	1.42243
cases	97.2069			0.117796			1173.79						1173.79						1.4224						1.4224			1.4224
	97.2069	97.2069	97.2069	0.117796	0.117796	0.117796	1173.75	1173.79	1173.82				1173.75	1173.79	1173.82				1.42236	1.4224	1.42243				1.42236	1.4224	1.42243	1.42236	1.4224	1.42243
death	0			0						0			0									0			0			0
	0	0	0	0	0	0				0	0	0	0	0	0							0	0	0	0	0	0	0	0	0
Sinusitis							52.0709			0			52.0709			8.83321e-06			0.0630997			0			0.0630997			0.0630997
							47.2751	52.0728	56.8656	0	0	0	47.2751	52.0728	56.8656	8.01966e-06	8.83354e-06	9.64658e-06	0.0572881	0.063102	0.06891	0	0	0	0.0572881	0.063102	0.06891	0.0572881	0.063102	0.06891
cases	14147.8			17.1443			52.0709						52.0709						0.0630997						0.0630997			0.0630997
	14147.8	14147.8	14147.8	17.1443	17.1443	17.1443	47.2751	52.0728	56.8656				47.2751	52.0728	56.8656				0.0572881	0.063102	0.06891				0.0572881	0.063102	0.06891	0.0572881	0.063102	0.06891
death	0			0						0			0									0			0			0
	0	0	0	0	0	0				0	0	0	0	0	0							0	0	0	0	0	0	0	0	0
ARDS							26.9842			0			26.9842			4.57756e-06			0.0326996			0			0.0326996			0.0326996
							23.1682	26.9899	30.7673	0	0	0	23.1682	26.9899	30.7673	3.93021e-06	4.57852e-06	5.2193e-06	0.0280753	0.0327064	0.0372839	0	0	0	0.0280753	0.0327064	0.0372839	0.0280753	0.0327064	0.0372839
cases	1355.83			1.643			26.9842						26.9842						0.0326996						0.0326996			0.0326996
	1355.83	1355.83	1355.83	1.643	1.643	1.643	23.1682	26.9899	30.7673				23.1682	26.9899	30.7673				0.0280753	0.0327064	0.0372839				0.0280753	0.0327064	0.0372839	0.0280753	0.0327064	0.0372839
death	0			0						0			0									0			0			0
	0	0	0	0	0	0				0	0	0	0	0	0							0	0	0	0	0	0	0	0	0
Perm. Disab. due to ARDS							2837.99			0			2837.99			0.000481431			3.43908			0			3.43908			3.43908
							2837.99	2837.99	2837.99	0	0	0	2837.99	2837.99	2837.99	0.000481431	0.000481431	0.000481431	3.43908	3.43908	3.43908	0	0	0	3.43908	3.43908	3.43908	3.43908	3.43908	3.43908
cases	759.263			0.920078			2837.99						2837.99						3.43908						3.43908			3.43908
	759.263	759.263	759.263	0.920078	0.920078	0.920078	2837.99	2837.99	2837.99				2837.99	2837.99	2837.99				3.43908	3.43908	3.43908				3.43908	3.43908	3.43908	3.43908	3.43908	3.43908
death	0			0						0			0									0			0			0
	0	0	0	0	0	0				0	0	0	0	0	0							0	0	0	0	0	0	0	0	0
Myocarditis							12.1808			0			12.1808			2.06633e-06			0.0147608			0			0.0147608			0.0147608
							11.5148	12.1802	12.8493	0	0	0	11.5148	12.1802	12.8493	1.95335e-06	2.06623e-06	2.17973e-06	0.0139537	0.01476	0.0155708	0	0	0	0.0139537	0.01476	0.0155708	0.0139537	0.01476	0.0155708
cases	5894.9			7.14346			12.1808						12.1808						0.0147608						0.0147608			0.0147608
	5894.9	5894.9	5894.9	7.14346	7.14346	7.14346	11.5148	12.1802	12.8493				11.5148	12.1802	12.8493				0.0139537	0.01476	0.0155708				0.0139537	0.01476	0.0155708	0.0139537	0.01476	0.0155708
death	0			0						0			0									0			0			0
	0	0	0	0	0	0				0	0	0	0	0	0							0	0	0	0	0	0	0	0	0
Encephalitis							95.4978			0			95.4978			1.62001e-05			0.115725			0			0.115725			0.115725
							90.6725	95.4821	100.39	0	0	0	90.6725	95.4821	100.39	1.53815e-05	1.61974e-05	1.703e-05	0.109877	0.115706	0.121653	0	0	0	0.109877	0.115706	0.121653	0.109877	0.115706	0.121653
cases	11789.8			14.2869			95.4978						95.4978						0.115725						0.115725			0.115725
	11789.8	11789.8	11789.8	14.2869	14.2869	14.2869	90.6725	95.4821	100.39				90.6725	95.4821	100.39				0.109877	0.115706	0.121653				0.109877	0.115706	0.121653	0.109877	0.115706	0.121653
death	0			0						0			0									0			0			0
	0	0	0	0	0	0				0	0	0	0	0	0							0	0	0	0	0	0	0	0	0
Otitis Media							58.4837			0			58.4837			9.92106e-06			0.0708707			0			0.0708707			0.0708707
							53.2373	58.4502	63.9857	0	0	0	53.2373	58.4502	63.9857	9.03107e-06	9.91539e-06	1.08544e-05	0.0645131	0.0708302	0.0775381	0	0	0	0.0645131	0.0708302	0.0775381	0.0645131	0.0708302	0.0775381
cases	89013			107.866			58.4837						58.4837						0.0708707						0.0708707			0.0708707
	89013	89013	89013	107.866	107.866	107.866	53.2373	58.4502	63.9857				53.2373	58.4502	63.9857				0.0645131	0.0708302	0.0775381				0.0645131	0.0708302	0.0775381	0.0645131	0.0708302	0.0775381
death	0			0						0			0									0			0			0
	0	0	0	0	0	0				0	0	0	0	0	0							0	0	0	0	0	0	0	0	0
Deafness							52.956			0			52.956			8.98335e-06			0.0641722			0			0.0641722			0.0641722
							52.9536	52.956	52.9584	0	0	0	52.9536	52.956	52.9584	8.98295e-06	8.98335e-06	8.98376e-06	0.0641693	0.0641722	0.0641752	0	0	0	0.0641693	0.0641722	0.0641752	0.0641693	0.0641722	0.0641752
cases	5.34078			0.00647197			52.956						52.956						0.0641722						0.0641722			0.0641722
	5.34078	5.34078	5.34078	0.00647197	0.00647197	0.00647197	52.9536	52.956	52.9584				52.9536	52.956	52.9584				0.0641693	0.0641722	0.0641752				0.0641693	0.0641722	0.0641752	0.0641693	0.0641722	0.0641752
death	0			0						0			0									0			0			0
	0	0	0	0	0	0				0	0	0	0	0	0							0	0	0	0	0	0	0	0	0
Bronchitis							461.994			0			461.994			7.83717e-05			0.559845			0			0.559845			0.559845
							419.57	461.965	504.408	0	0	0	419.57	461.965	504.408	7.11751e-05	7.83669e-05	8.55668e-05	0.508437	0.559811	0.611243	0	0	0	0.508437	0.559811	0.611243	0.508437	0.559811	0.611243
cases	125561			152.156			461.994						461.994						0.559845						0.559845			0.559845
	125561	125561	125561	152.156	152.156	152.156	419.57	461.965	504.408				419.57	461.965	504.408				0.508437	0.559811	0.611243				0.508437	0.559811	0.611243	0.508437	0.559811	0.611243
death	0			0						0			0									0			0			0
	0	0	0	0	0	0				0	0	0	0	0	0							0	0	0	0	0	0	0	0	0
Pneumonia							827.11			0			827.11			0.000140309			1.00229			0			1.00229			1.00229
							770.771	827.396	882.337	0	0	0	770.771	827.396	882.337	0.000130752	0.000140358	0.000149678	0.934023	1.00264	1.06922	0	0	0	0.934023	1.00264	1.06922	0.934023	1.00264	1.06922
cases	212429			257.422			827.11						827.11						1.00229						1.00229			1.00229
	212429	212429	212429	257.422	257.422	257.422	770.771	827.396	882.337				770.771	827.396	882.337				0.934023	1.00264	1.06922				0.934023	1.00264	1.06922	0.934023	1.00264	1.06922
death	0			0						0			0									0			0			0
	0	0	0	0	0	0				0	0	0	0	0	0							0	0	0	0	0	0	0	0	0
Sequelae Total							5611.21			0			5611.21			0.000951875			6.79968			0			6.79968			6.79968
							5539.94	5611.38	5681.27	0	0	0	5539.94	5611.38	5681.27	0.000939786	0.000951904	0.00096376	6.71332	6.79989	6.88458	0	0	0	6.71332	6.79989	6.88458	6.71332	6.79989	6.88458
All Health Outcomes Total							5611.21			55834.9			61446.1			0.0104236			6.79968			67.6609			74.4605			74.4605
							5539.94	5611.38	5681.27	55834.9	55834.9	55834.9	61374.8	61446.2	61516.1	0.0104115	0.0104236	0.0104355	6.71332	6.79989	6.88458	67.6609	67.6609	67.6609	74.3742	74.4607	74.5454	74.3742	74.4607	74.5454

## Sheet: Lower-bound scenario 2017
Illness	Cases per Year			Incidence per 100,000			YLD per Year			YLL per Year			DALY per Year			DALY per Case			YLD per 100,000			YLL per 100,000			DALY per 100,000			DALY per 100,000
				Stratum Specific Population															Stratum Specific Population			Stratum Specific Population			Stratum Specific Population			Total Population
Acute
Symptomatic							0			55834.9			55834.9			0.00947172			0			67.6609			67.6609			67.6609
							0	0	0	55834.9	55834.9	55834.9	55834.9	55834.9	55834.9	0.00947172	0.00947172	0.00947172	0	0	0	67.6609	67.6609	67.6609	67.6609	67.6609	67.6609	67.6609	67.6609	67.6609
cases	5894901			7143.46			0						0						0						0			0
	5894901	5894901	5894901	7143.46	7143.46	7143.46	0	0	0				0	0	0				0	0	0				0	0	0	0	0	0
death	5894.31			7.14275						55834.9			55834.9									67.6609			67.6609			67.6609
	5894.31	5894.31	5894.31	7.14275	7.14275	7.14275				55834.9	55834.9	55834.9	55834.9	55834.9	55834.9							67.6609	67.6609	67.6609	67.6609	67.6609	67.6609	67.6609	67.6609	67.6609
Acute Total							0			55834.9			55834.9			0.00947172			0			67.6609			67.6609			67.6609
							0	0	0	55834.9	55834.9	55834.9	55834.9	55834.9	55834.9	0.00947172	0.00947172	0.00947172	0	0	0	67.6609	67.6609	67.6609	67.6609	67.6609	67.6609	67.6609	67.6609	67.6609
Sequelae
Sepsis							12.1599			0			12.1599			2.06278e-06			0.0147354			0			0.0147354			0.0147354
							11.6981	12.1595	12.6226	0	0	0	11.6981	12.1595	12.6226	1.98445e-06	2.06271e-06	2.14127e-06	0.0141758	0.0147349	0.0152961	0	0	0	0.0141758	0.0147349	0.0152961	0.0141758	0.0147349	0.0152961
cases	571.805			0.692916			12.1599						12.1599						0.0147354						0.0147354			0.0147354
	571.805	571.805	571.805	0.692916	0.692916	0.692916	11.6981	12.1595	12.6226				11.6981	12.1595	12.6226				0.0141758	0.0147349	0.0152961				0.0141758	0.0147349	0.0152961	0.0141758	0.0147349	0.0152961
death	0			0						0			0									0			0			0
	0	0	0	0	0	0				0	0	0	0	0	0							0	0	0	0	0	0	0	0	0
Perm. Disab. due to Sepsis							1173.79			0			1173.79			0.000199119			1.4224			0			1.4224			1.4224
							1173.75	1173.79	1173.82	0	0	0	1173.75	1173.79	1173.82	0.000199114	0.000199119	0.000199124	1.42236	1.4224	1.42243	0	0	0	1.42236	1.4224	1.42243	1.42236	1.4224	1.42243
cases	97.2069			0.117796			1173.79						1173.79						1.4224						1.4224			1.4224
	97.2069	97.2069	97.2069	0.117796	0.117796	0.117796	1173.75	1173.79	1173.82				1173.75	1173.79	1173.82				1.42236	1.4224	1.42243				1.42236	1.4224	1.42243	1.42236	1.4224	1.42243
death	0			0						0			0									0			0			0
	0	0	0	0	0	0				0	0	0	0	0	0							0	0	0	0	0	0	0	0	0
Sinusitis							52.0637			0			52.0637			8.83198e-06			0.0630909			0			0.0630909			0.0630909
							47.2503	52.0642	56.8173	0	0	0	47.2503	52.0642	56.8173	8.01546e-06	8.83208e-06	9.63837e-06	0.0572581	0.0630916	0.0688513	0	0	0	0.0572581	0.0630916	0.0688513	0.0572581	0.0630916	0.0688513
cases	14147.8			17.1443			52.0637						52.0637						0.0630909						0.0630909			0.0630909
	14147.8	14147.8	14147.8	17.1443	17.1443	17.1443	47.2503	52.0642	56.8173				47.2503	52.0642	56.8173				0.0572581	0.0630916	0.0688513				0.0572581	0.0630916	0.0688513	0.0572581	0.0630916	0.0688513
death	0			0						0			0									0			0			0
	0	0	0	0	0	0				0	0	0	0	0	0							0	0	0	0	0	0	0	0	0
ARDS							26.9846			0			26.9846			4.57762e-06			0.0327			0			0.0327			0.0327
							23.1563	26.9902	30.7549	0	0	0	23.1563	26.9902	30.7549	3.9282e-06	4.57857e-06	5.21721e-06	0.0280609	0.0327068	0.0372689	0	0	0	0.0280609	0.0327068	0.0372689	0.0280609	0.0327068	0.0372689
cases	1355.83			1.643			26.9846						26.9846						0.0327						0.0327			0.0327
	1355.83	1355.83	1355.83	1.643	1.643	1.643	23.1563	26.9902	30.7549				23.1563	26.9902	30.7549				0.0280609	0.0327068	0.0372689				0.0280609	0.0327068	0.0372689	0.0280609	0.0327068	0.0372689
death	0			0						0			0									0			0			0
	0	0	0	0	0	0				0	0	0	0	0	0							0	0	0	0	0	0	0	0	0
Perm. Disab. due to ARDS							2837.99			0			2837.99			0.000481431			3.43908			0			3.43908			3.43908
							2837.99	2837.99	2837.99	0	0	0	2837.99	2837.99	2837.99	0.000481431	0.000481431	0.000481431	3.43908	3.43908	3.43908	0	0	0	3.43908	3.43908	3.43908	3.43908	3.43908	3.43908
cases	759.263			0.920078			2837.99						2837.99						3.43908						3.43908			3.43908
	759.263	759.263	759.263	0.920078	0.920078	0.920078	2837.99	2837.99	2837.99				2837.99	2837.99	2837.99				3.43908	3.43908	3.43908				3.43908	3.43908	3.43908	3.43908	3.43908	3.43908
death	0			0						0			0									0			0			0
	0	0	0	0	0	0				0	0	0	0	0	0							0	0	0	0	0	0	0	0	0
Myocarditis							12.1837			0			12.1837			2.06682e-06			0.0147643			0			0.0147643			0.0147643
							11.5189	12.1824	12.8525	0	0	0	11.5189	12.1824	12.8525	1.95404e-06	2.0666e-06	2.18027e-06	0.0139586	0.0147627	0.0155747	0	0	0	0.0139586	0.0147627	0.0155747	0.0139586	0.0147627	0.0155747
cases	5894.9			7.14346			12.1837						12.1837						0.0147643						0.0147643			0.0147643
	5894.9	5894.9	5894.9	7.14346	7.14346	7.14346	11.5189	12.1824	12.8525				11.5189	12.1824	12.8525				0.0139586	0.0147627	0.0155747				0.0139586	0.0147627	0.0155747	0.0139586	0.0147627	0.0155747
death	0			0						0			0									0			0			0
	0	0	0	0	0	0				0	0	0	0	0	0							0	0	0	0	0	0	0	0	0
Encephalitis							95.5017			0			95.5017			1.62007e-05			0.115729			0			0.115729			0.115729
							90.6536	95.4881	100.401	0	0	0	90.6536	95.4881	100.401	1.53783e-05	1.61984e-05	1.70318e-05	0.109854	0.115713	0.121666	0	0	0	0.109854	0.115713	0.121666	0.109854	0.115713	0.121666
cases	11789.8			14.2869			95.5017						95.5017						0.115729						0.115729			0.115729
	11789.8	11789.8	11789.8	14.2869	14.2869	14.2869	90.6536	95.4881	100.401				90.6536	95.4881	100.401				0.109854	0.115713	0.121666				0.109854	0.115713	0.121666	0.109854	0.115713	0.121666
death	0			0						0			0									0			0			0
	0	0	0	0	0	0				0	0	0	0	0	0							0	0	0	0	0	0	0	0	0
Otitis Media							25.178			0			25.178			4.27115e-06			0.0305108			0			0.0305108			0.0305108
							22.9121	25.1639	27.5425	0	0	0	22.9121	25.1639	27.5425	3.88676e-06	4.26876e-06	4.67225e-06	0.0277649	0.0304937	0.033376	0	0	0	0.0277649	0.0304937	0.033376	0.0277649	0.0304937	0.033376
cases	38316.9			46.4325			25.178						25.178						0.0305108						0.0305108			0.0305108
	38316.9	38316.9	38316.9	46.4325	46.4325	46.4325	22.9121	25.1639	27.5425				22.9121	25.1639	27.5425				0.0277649	0.0304937	0.033376				0.0277649	0.0304937	0.033376	0.0277649	0.0304937	0.033376
death	0			0						0			0									0			0			0
	0	0	0	0	0	0				0	0	0	0	0	0							0	0	0	0	0	0	0	0	0
Deafness							22.7956			0			22.7956			3.86701e-06			0.0276238			0			0.0276238			0.0276238
							22.7946	22.7956	22.7967	0	0	0	22.7946	22.7956	22.7967	3.86683e-06	3.86701e-06	3.86718e-06	0.0276225	0.0276238	0.0276251	0	0	0	0.0276225	0.0276238	0.0276251	0.0276225	0.0276238	0.0276251
cases	2.29901			0.00278595			22.7956						22.7956						0.0276238						0.0276238			0.0276238
	2.29901	2.29901	2.29901	0.00278595	0.00278595	0.00278595	22.7946	22.7956	22.7967				22.7946	22.7956	22.7967				0.0276225	0.0276238	0.0276251				0.0276225	0.0276238	0.0276251	0.0276225	0.0276238	0.0276251
death	0			0						0			0									0			0			0
	0	0	0	0	0	0				0	0	0	0	0	0							0	0	0	0	0	0	0	0	0
Bronchitis							462.085			0			462.085			7.83872e-05			0.559956			0			0.559956			0.559956
							419.508	462.034	504.44	0	0	0	419.508	462.034	504.44	7.11646e-05	7.83786e-05	8.55723e-05	0.508361	0.559894	0.611282	0	0	0	0.508361	0.559894	0.611282	0.508361	0.559894	0.611282
cases	125561			152.156			462.085						462.085						0.559956						0.559956			0.559956
	125561	125561	125561	152.156	152.156	152.156	419.508	462.034	504.44				419.508	462.034	504.44				0.508361	0.559894	0.611282				0.508361	0.559894	0.611282	0.508361	0.559894	0.611282
death	0			0						0			0									0			0			0
	0	0	0	0	0	0				0	0	0	0	0	0							0	0	0	0	0	0	0	0	0
Pneumonia							367.553			0			367.553			6.2351e-05			0.445402			0			0.445402			0.445402
							342.379	367.669	392.108	0	0	0	342.379	367.669	392.108	5.80806e-05	6.23707e-05	6.65164e-05	0.414896	0.445542	0.475158	0	0	0	0.414896	0.445542	0.475158	0.414896	0.445542	0.475158
cases	94412.7			114.41			367.553						367.553						0.445402						0.445402			0.445402
	94412.7	94412.7	94412.7	114.41	114.41	114.41	342.379	367.669	392.108				342.379	367.669	392.108				0.414896	0.445542	0.475158				0.414896	0.445542	0.475158	0.414896	0.445542	0.475158
death	0			0						0			0									0			0			0
	0	0	0	0	0	0				0	0	0	0	0	0							0	0	0	0	0	0	0	0	0
Sequelae Total							5088.28			0			5088.28			0.000863166			6.16599			0			6.16599			6.16599
							5038.07	5088.23	5137.87	0	0	0	5038.07	5088.23	5137.87	0.000854649	0.000863159	0.000871579	6.10515	6.16594	6.22609	0	0	0	6.10515	6.16594	6.22609	6.10515	6.16594	6.22609
All Health Outcomes Total							5088.28			55834.9			60923.1			0.0103349			6.16599			67.6609			73.8268			73.8268
							5038.07	5088.23	5137.87	55834.9	55834.9	55834.9	60872.9	60923.1	60972.7	0.0103264	0.0103349	0.0103433	6.10515	6.16594	6.22609	67.6609	67.6609	67.6609	73.766	73.8268	73.8869	73.766	73.8268	73.8869

## Sheet: Upper-bound scenario 2017
Illness	Cases per Year			Incidence per 100,000			YLD per Year			YLL per Year			DALY per Year			DALY per Case			YLD per 100,000			YLL per 100,000			DALY per 100,000			DALY per 100,000
				Stratum Specific Population															Stratum Specific Population			Stratum Specific Population			Stratum Specific Population			Total Population
Acute
Symptomatic							0			55834.9			55834.9			0.00947172			0			67.6609			67.6609			67.6609
							0	0	0	55834.9	55834.9	55834.9	55834.9	55834.9	55834.9	0.00947172	0.00947172	0.00947172	0	0	0	67.6609	67.6609	67.6609	67.6609	67.6609	67.6609	67.6609	67.6609	67.6609
cases	5894901			7143.46			0						0						0						0			0
	5894901	5894901	5894901	7143.46	7143.46	7143.46	0	0	0				0	0	0				0	0	0				0	0	0	0	0	0
death	5894.31			7.14275						55834.9			55834.9									67.6609			67.6609			67.6609
	5894.31	5894.31	5894.31	7.14275	7.14275	7.14275				55834.9	55834.9	55834.9	55834.9	55834.9	55834.9							67.6609	67.6609	67.6609	67.6609	67.6609	67.6609	67.6609	67.6609	67.6609
Acute Total							0			55834.9			55834.9			0.00947172			0			67.6609			67.6609			67.6609
							0	0	0	55834.9	55834.9	55834.9	55834.9	55834.9	55834.9	0.00947172	0.00947172	0.00947172	0	0	0	67.6609	67.6609	67.6609	67.6609	67.6609	67.6609	67.6609	67.6609	67.6609
Sequelae
Sepsis							12.1591			0			12.1591			2.06265e-06			0.0147344			0			0.0147344			0.0147344
							11.6962	12.1589	12.6243	0	0	0	11.6962	12.1589	12.6243	1.98412e-06	2.06261e-06	2.14157e-06	0.0141735	0.0147342	0.0152982	0	0	0	0.0141735	0.0147342	0.0152982	0.0141735	0.0147342	0.0152982
cases	571.805			0.692916			12.1591						12.1591						0.0147344						0.0147344			0.0147344
	571.805	571.805	571.805	0.692916	0.692916	0.692916	11.6962	12.1589	12.6243				11.6962	12.1589	12.6243				0.0141735	0.0147342	0.0152982				0.0141735	0.0147342	0.0152982	0.0141735	0.0147342	0.0152982
death	0			0						0			0									0			0			0
	0	0	0	0	0	0				0	0	0	0	0	0							0	0	0	0	0	0	0	0	0
Perm. Disab. due to Sepsis							1173.79			0			1173.79			0.000199119			1.4224			0			1.4224			1.4224
							1173.75	1173.79	1173.82	0	0	0	1173.75	1173.79	1173.82	0.000199114	0.000199119	0.000199124	1.42236	1.4224	1.42243	0	0	0	1.42236	1.4224	1.42243	1.42236	1.4224	1.42243
cases	97.2069			0.117796			1173.79						1173.79						1.4224						1.4224			1.4224
	97.2069	97.2069	97.2069	0.117796	0.117796	0.117796	1173.75	1173.79	1173.82				1173.75	1173.79	1173.82				1.42236	1.4224	1.42243				1.42236	1.4224	1.42243	1.42236	1.4224	1.42243
death	0			0						0			0									0			0			0
	0	0	0	0	0	0				0	0	0	0	0	0							0	0	0	0	0	0	0	0	0
Sinusitis							52.067			0			52.067			8.83254e-06			0.0630949			0			0.0630949			0.0630949
							47.2806	52.0754	56.8446	0	0	0	47.2806	52.0754	56.8446	8.0206e-06	8.83397e-06	9.64302e-06	0.0572948	0.0631051	0.0688845	0	0	0	0.0572948	0.0631051	0.0688845	0.0572948	0.0631051	0.0688845
cases	14147.8			17.1443			52.067						52.067						0.0630949						0.0630949			0.0630949
	14147.8	14147.8	14147.8	17.1443	17.1443	17.1443	47.2806	52.0754	56.8446				47.2806	52.0754	56.8446				0.0572948	0.0631051	0.0688845				0.0572948	0.0631051	0.0688845	0.0572948	0.0631051	0.0688845
death	0			0						0			0									0			0			0
	0	0	0	0	0	0				0	0	0	0	0	0							0	0	0	0	0	0	0	0	0
ARDS							716.455			0			716.455			0.000121538			0.868203			0			0.868203			0.868203
							614.897	716.642	816.224	0	0	0	614.897	716.642	816.224	0.00010431	0.00012157	0.000138463	0.745134	0.868429	0.989102	0	0	0	0.745134	0.868429	0.989102	0.745134	0.868429	0.989102
cases	35991.3			43.6144			716.455						716.455						0.868203						0.868203			0.868203
	35991.3	35991.3	35991.3	43.6144	43.6144	43.6144	614.897	716.642	816.224				614.897	716.642	816.224				0.745134	0.868429	0.989102				0.745134	0.868429	0.989102	0.745134	0.868429	0.989102
death	0			0						0			0									0			0			0
	0	0	0	0	0	0				0	0	0	0	0	0							0	0	0	0	0	0	0	0	0
Perm. Disab. due to ARDS							75384.6			0			75384.6			0.0127881			91.3513			0			91.3513			91.3513
							75384.6	75384.6	75384.6	0	0	0	75384.6	75384.6	75384.6	0.0127881	0.0127881	0.0127881	91.3513	91.3513	91.3513	0	0	0	91.3513	91.3513	91.3513	91.3513	91.3513	91.3513
cases	20155.2			24.4241			75384.6						75384.6						91.3513						91.3513			91.3513
	20155.2	20155.2	20155.2	24.4241	24.4241	24.4241	75384.6	75384.6	75384.6				75384.6	75384.6	75384.6				91.3513	91.3513	91.3513				91.3513	91.3513	91.3513	91.3513	91.3513	91.3513
death	0			0						0			0									0			0			0
	0	0	0	0	0	0				0	0	0	0	0	0							0	0	0	0	0	0	0	0	0
Myocarditis							12.184			0			12.184			2.06688e-06			0.0147647			0			0.0147647			0.0147647
							11.5189	12.1824	12.8511	0	0	0	11.5189	12.1824	12.8511	1.95405e-06	2.06659e-06	2.18004e-06	0.0139587	0.0147626	0.015573	0	0	0	0.0139587	0.0147626	0.015573	0.0139587	0.0147626	0.015573
cases	5894.9			7.14346			12.184						12.184						0.0147647						0.0147647			0.0147647
	5894.9	5894.9	5894.9	7.14346	7.14346	7.14346	11.5189	12.1824	12.8511				11.5189	12.1824	12.8511				0.0139587	0.0147626	0.015573				0.0139587	0.0147626	0.015573	0.0139587	0.0147626	0.015573
death	0			0						0			0									0			0			0
	0	0	0	0	0	0				0	0	0	0	0	0							0	0	0	0	0	0	0	0	0
Encephalitis							95.4973			0			95.4973			1.62e-05			0.115724			0			0.115724			0.115724
							90.6502	95.4831	100.367	0	0	0	90.6502	95.4831	100.367	1.53777e-05	1.61976e-05	1.70261e-05	0.10985	0.115707	0.121625	0	0	0	0.10985	0.115707	0.121625	0.10985	0.115707	0.121625
cases	11789.8			14.2869			95.4973						95.4973						0.115724						0.115724			0.115724
	11789.8	11789.8	11789.8	14.2869	14.2869	14.2869	90.6502	95.4831	100.367				90.6502	95.4831	100.367				0.10985	0.115707	0.121625				0.10985	0.115707	0.121625	0.10985	0.115707	0.121625
death	0			0						0			0									0			0			0
	0	0	0	0	0	0				0	0	0	0	0	0							0	0	0	0	0	0	0	0	0
Otitis Media							58.4798			0			58.4798			9.92041e-06			0.0708661			0			0.0708661			0.0708661
							53.2149	58.4362	63.9747	0	0	0	53.2149	58.4362	63.9747	9.02728e-06	9.913e-06	1.08525e-05	0.064486	0.0708131	0.0775247	0	0	0	0.064486	0.0708131	0.0775247	0.064486	0.0708131	0.0775247
cases	89013			107.866			58.4798						58.4798						0.0708661						0.0708661			0.0708661
	89013	89013	89013	107.866	107.866	107.866	53.2149	58.4362	63.9747				53.2149	58.4362	63.9747				0.064486	0.0708131	0.0775247				0.064486	0.0708131	0.0775247	0.064486	0.0708131	0.0775247
death	0			0						0			0									0			0			0
	0	0	0	0	0	0				0	0	0	0	0	0							0	0	0	0	0	0	0	0	0
Deafness							52.956			0			52.956			8.98335e-06			0.0641722			0			0.0641722			0.0641722
							52.9536	52.956	52.9584	0	0	0	52.9536	52.956	52.9584	8.98295e-06	8.98335e-06	8.98376e-06	0.0641693	0.0641722	0.0641751	0	0	0	0.0641693	0.0641722	0.0641751	0.0641693	0.0641722	0.0641751
cases	5.34078			0.00647197			52.956						52.956						0.0641722						0.0641722			0.0641722
	5.34078	5.34078	5.34078	0.00647197	0.00647197	0.00647197	52.9536	52.956	52.9584				52.9536	52.956	52.9584				0.0641693	0.0641722	0.0641751				0.0641693	0.0641722	0.0641751	0.0641693	0.0641722	0.0641751
death	0			0						0			0									0			0			0
	0	0	0	0	0	0				0	0	0	0	0	0							0	0	0	0	0	0	0	0	0
Bronchitis							461.987			0			461.987			7.83707e-05			0.559838			0			0.559838			0.559838
							419.434	462.033	504.136	0	0	0	419.434	462.033	504.136	7.11521e-05	7.83784e-05	8.55206e-05	0.508272	0.559893	0.610913	0	0	0	0.508272	0.559893	0.610913	0.508272	0.559893	0.610913
cases	125561			152.156			461.987						461.987						0.559838						0.559838			0.559838
	125561	125561	125561	152.156	152.156	152.156	419.434	462.033	504.136				419.434	462.033	504.136				0.508272	0.559893	0.610913				0.508272	0.559893	0.610913	0.508272	0.559893	0.610913
death	0			0						0			0									0			0			0
	0	0	0	0	0	0				0	0	0	0	0	0							0	0	0	0	0	0	0	0	0
Pneumonia							827.027			0			827.027			0.000140295			1.00219			0			1.00219			1.00219
							770.577	827.223	882.052	0	0	0	770.577	827.223	882.052	0.000130719	0.000140329	0.00014963	0.933788	1.00243	1.06887	0	0	0	0.933788	1.00243	1.06887	0.933788	1.00243	1.06887
cases	212429			257.422			827.027						827.027						1.00219						1.00219			1.00219
	212429	212429	212429	257.422	257.422	257.422	770.577	827.223	882.052				770.577	827.223	882.052				0.933788	1.00243	1.06887				0.933788	1.00243	1.06887	0.933788	1.00243	1.06887
death	0			0						0			0									0			0			0
	0	0	0	0	0	0				0	0	0	0	0	0							0	0	0	0	0	0	0	0	0
Sequelae Total							78847.2			0			78847.2			0.0133755			95.5473			0			95.5473			95.5473
							78723.4	78847.2	78969.4	0	0	0	78723.4	78847.2	78969.4	0.0133545	0.0133755	0.0133962	95.3973	95.5473	95.6953	0	0	0	95.3973	95.5473	95.6953	95.3973	95.5473	95.6953
All Health Outcomes Total							78847.2			55834.9			134682			0.0228472			95.5473			67.6609			163.208			163.208
							78723.4	78847.2	78969.4	55834.9	55834.9	55834.9	134558	134682	134804	0.0228262	0.0228472	0.0228679	95.3973	95.5473	95.6953	67.6609	67.6609	67.6609	163.058	163.208	163.356	163.058	163.208	163.356

## Sheet: Baseline Scenario 2018
Illness	Cases per Year			Incidence per 100,000			YLD per Year			YLL per Year			DALY per Year			DALY per Case			YLD per 100,000			YLL per 100,000			DALY per 100,000			DALY per 100,000
				Stratum Specific Population															Stratum Specific Population			Stratum Specific Population			Stratum Specific Population			Total Population
Acute
Symptomatic							0			87836.1			87836.1			0.00950794			0			106.092			106.092			106.092
							0	0	0	87836.1	87836.1	87836.1	87836.1	87836.1	87836.1	0.00950794	0.00950794	0.00950794	0	0	0	106.092	106.092	106.092	106.092	106.092	106.092	106.092	106.092	106.092
cases	9238184			11158.3			0						0						0						0			0
	9238184	9238184	9238184	11158.3	11158.3	11158.3	0	0	0				0	0	0				0	0	0				0	0	0	0	0	0
death	9237.26			11.1571						87836.1			87836.1									106.092			106.092			106.092
	9237.26	9237.26	9237.26	11.1571	11.1571	11.1571				87836.1	87836.1	87836.1	87836.1	87836.1	87836.1							106.092	106.092	106.092	106.092	106.092	106.092	106.092	106.092	106.092
Acute Total							0			87836.1			87836.1			0.00950794			0			106.092			106.092			106.092
							0	0	0	87836.1	87836.1	87836.1	87836.1	87836.1	87836.1	0.00950794	0.00950794	0.00950794	0	0	0	106.092	106.092	106.092	106.092	106.092	106.092	106.092	106.092	106.092
Sequelae
Sepsis							19.0571			0			19.0571			2.06286e-06			0.0230179			0			0.0230179			0.0230179
							18.3172	19.057	19.8039	0	0	0	18.3172	19.057	19.8039	1.98277e-06	2.06285e-06	2.1437e-06	0.0221242	0.0230178	0.02392	0	0	0	0.0221242	0.0230178	0.02392	0.0221242	0.0230178	0.02392
cases	896.104			1.08235			19.0571						19.0571						0.0230179						0.0230179			0.0230179
	896.104	896.104	896.104	1.08235	1.08235	1.08235	18.3172	19.057	19.8039				18.3172	19.057	19.8039				0.0221242	0.0230178	0.02392				0.0221242	0.0230178	0.02392	0.0221242	0.0230178	0.02392
death	0			0						0			0									0			0			0
	0	0	0	0	0	0				0	0	0	0	0	0							0	0	0	0	0	0	0	0	0
Perm. Disab. due to Sepsis							1828.86			0			1828.86			0.000197968			2.20898			0			2.20898			2.20898
							1828.81	1828.86	1828.91	0	0	0	1828.81	1828.86	1828.91	0.000197962	0.000197968	0.000197973	2.20892	2.20898	2.20903	0	0	0	2.20892	2.20898	2.20903	2.20892	2.20898	2.20903
cases	152.338			0.184			1828.86						1828.86						2.20898						2.20898			2.20898
	152.338	152.338	152.338	0.184	0.184	0.184	1828.81	1828.86	1828.91				1828.81	1828.86	1828.91				2.20892	2.20898	2.20903				2.20892	2.20898	2.20903	2.20892	2.20898	2.20903
death	0			0						0			0									0			0			0
	0	0	0	0	0	0				0	0	0	0	0	0							0	0	0	0	0	0	0	0	0
Sinusitis							81.6041			0			81.6041			8.83335e-06			0.0985648			0			0.0985648			0.0985648
							73.9918	81.5975	89.2448	0	0	0	73.9918	81.5975	89.2448	8.00935e-06	8.83263e-06	9.66043e-06	0.0893704	0.0985568	0.107794	0	0	0	0.0893704	0.0985568	0.107794	0.0893704	0.0985568	0.107794
cases	22171.6			26.7798			81.6041						81.6041						0.0985648						0.0985648			0.0985648
	22171.6	22171.6	22171.6	26.7798	26.7798	26.7798	73.9918	81.5975	89.2448				73.9918	81.5975	89.2448				0.0893704	0.0985568	0.107794				0.0893704	0.0985568	0.107794	0.0893704	0.0985568	0.107794
death	0			0						0			0									0			0			0
	0	0	0	0	0	0				0	0	0	0	0	0							0	0	0	0	0	0	0	0	0
ARDS							42.3024			0			42.3024			4.57909e-06			0.0510946			0			0.0510946			0.0510946
							36.3203	42.3044	48.2366	0	0	0	36.3203	42.3044	48.2366	3.93155e-06	4.5793e-06	5.22144e-06	0.0438692	0.051097	0.0582622	0	0	0	0.0438692	0.051097	0.0582622	0.0438692	0.051097	0.0582622
cases	2124.78			2.5664			42.3024						42.3024						0.0510946						0.0510946			0.0510946
	2124.78	2124.78	2124.78	2.5664	2.5664	2.5664	36.3203	42.3044	48.2366				36.3203	42.3044	48.2366				0.0438692	0.051097	0.0582622				0.0438692	0.051097	0.0582622	0.0438692	0.051097	0.0582622
death	0			0						0			0									0			0			0
	0	0	0	0	0	0				0	0	0	0	0	0							0	0	0	0	0	0	0	0	0
Perm. Disab. due to ARDS							4472.8			0			4472.8			0.000484165			5.40244			0			5.40244			5.40244
							4472.8	4472.8	4472.8	0	0	0	4472.8	4472.8	4472.8	0.000484165	0.000484165	0.000484165	5.40244	5.40244	5.40244	0	0	0	5.40244	5.40244	5.40244	5.40244	5.40244	5.40244
cases	1189.88			1.43718			4472.8						4472.8						5.40244						5.40244			5.40244
	1189.88	1189.88	1189.88	1.43718	1.43718	1.43718	4472.8	4472.8	4472.8				4472.8	4472.8	4472.8				5.40244	5.40244	5.40244				5.40244	5.40244	5.40244	5.40244	5.40244	5.40244
death	0			0						0			0									0			0			0
	0	0	0	0	0	0				0	0	0	0	0	0							0	0	0	0	0	0	0	0	0
Myocarditis							19.0936			0			19.0936			2.06682e-06			0.0230621			0			0.0230621			0.0230621
							18.0295	19.0913	20.1619	0	0	0	18.0295	19.0913	20.1619	1.95163e-06	2.06656e-06	2.18245e-06	0.0217768	0.0230592	0.0243524	0	0	0	0.0217768	0.0230592	0.0243524	0.0217768	0.0230592	0.0243524
cases	9238.18			11.1583			19.0936						19.0936						0.0230621						0.0230621			0.0230621
	9238.18	9238.18	9238.18	11.1583	11.1583	11.1583	18.0295	19.0913	20.1619				18.0295	19.0913	20.1619				0.0217768	0.0230592	0.0243524				0.0217768	0.0230592	0.0243524	0.0217768	0.0230592	0.0243524
death	0			0						0			0									0			0			0
	0	0	0	0	0	0				0	0	0	0	0	0							0	0	0	0	0	0	0	0	0
Encephalitis							149.677			0			149.677			1.6202e-05			0.180787			0			0.180787			0.180787
							142.035	149.66	157.471	0	0	0	142.035	149.66	157.471	1.53748e-05	1.62001e-05	1.70457e-05	0.171556	0.180765	0.190201	0	0	0	0.171556	0.180765	0.190201	0.171556	0.180765	0.190201
cases	18476.4			22.3165			149.677						149.677						0.180787						0.180787			0.180787
	18476.4	18476.4	18476.4	22.3165	22.3165	22.3165	142.035	149.66	157.471				142.035	149.66	157.471				0.171556	0.180765	0.190201				0.171556	0.180765	0.190201	0.171556	0.180765	0.190201
death	0			0						0			0									0			0			0
	0	0	0	0	0	0				0	0	0	0	0	0							0	0	0	0	0	0	0	0	0
Otitis Media							91.6402			0			91.6402			9.91972e-06			0.110687			0			0.110687			0.110687
							83.3065	91.5864	100.376	0	0	0	83.3065	91.5864	100.376	9.01763e-06	9.91389e-06	1.08653e-05	0.100621	0.110622	0.121238	0	0	0	0.100621	0.110622	0.121238	0.100621	0.110622	0.121238
cases	139497			168.49			91.6402						91.6402						0.110687						0.110687			0.110687
	139497	139497	139497	168.49	168.49	168.49	83.3065	91.5864	100.376				83.3065	91.5864	100.376				0.100621	0.110622	0.121238				0.100621	0.110622	0.121238	0.100621	0.110622	0.121238
death	0			0						0			0									0			0			0
	0	0	0	0	0	0				0	0	0	0	0	0							0	0	0	0	0	0	0	0	0
Deafness							82.51			0			82.51			8.93141e-06			0.0996589			0			0.0996589			0.0996589
							82.5062	82.51	82.5138	0	0	0	82.5062	82.51	82.5138	8.93099e-06	8.93141e-06	8.93182e-06	0.0996543	0.0996589	0.0996635	0	0	0	0.0996543	0.0996589	0.0996635	0.0996543	0.0996589	0.0996635
cases	8.36979			0.0101094			82.51						82.51						0.0996589						0.0996589			0.0996589
	8.36979	8.36979	8.36979	0.0101094	0.0101094	0.0101094	82.5062	82.51	82.5138				82.5062	82.51	82.5138				0.0996543	0.0996589	0.0996635				0.0996543	0.0996589	0.0996635	0.0996543	0.0996589	0.0996635
death	0			0						0			0									0			0			0
	0	0	0	0	0	0				0	0	0	0	0	0							0	0	0	0	0	0	0	0	0
Bronchitis							724.045			0			724.045			7.83752e-05			0.874531			0			0.874531			0.874531
							656.773	724.044	790.982	0	0	0	656.773	724.044	790.982	7.10933e-05	7.83751e-05	8.5621e-05	0.793278	0.87453	0.955381	0	0	0	0.793278	0.87453	0.955381	0.793278	0.87453	0.955381
cases	196773			237.671			724.045						724.045						0.874531						0.874531			0.874531
	196773	196773	196773	237.671	237.671	237.671	656.773	724.044	790.982				656.773	724.044	790.982				0.793278	0.87453	0.955381				0.793278	0.87453	0.955381	0.793278	0.87453	0.955381
death	0			0						0			0									0			0			0
	0	0	0	0	0	0				0	0	0	0	0	0							0	0	0	0	0	0	0	0	0
Pneumonia							1296.11			0			1296.11			0.0001403			1.5655			0			1.5655			1.5655
							1207.19	1296.55	1381.95	0	0	0	1207.19	1296.55	1381.95	0.000130674	0.000140346	0.000149591	1.45809	1.56602	1.66917	0	0	0	1.45809	1.56602	1.66917	1.45809	1.56602	1.66917
cases	332907			402.099			1296.11						1296.11						1.5655						1.5655			1.5655
	332907	332907	332907	402.099	402.099	402.099	1207.19	1296.55	1381.95				1207.19	1296.55	1381.95				1.45809	1.56602	1.66917				1.45809	1.56602	1.66917	1.45809	1.56602	1.66917
death	0			0						0			0									0			0			0
	0	0	0	0	0	0				0	0	0	0	0	0							0	0	0	0	0	0	0	0	0
Sequelae Total							8807.71			0			8807.71			0.000953403			10.6383			0			10.6383			10.6383
							8695.69	8807.93	8917.85	0	0	0	8695.69	8807.93	8917.85	0.000941276	0.000953426	0.000965325	10.503	10.6386	10.7713	0	0	0	10.503	10.6386	10.7713	10.503	10.6386	10.7713
All Health Outcomes Total							8807.71			87836.1			96643.8			0.0104613			10.6383			106.092			116.73			116.73
							8695.69	8807.93	8917.85	87836.1	87836.1	87836.1	96531.8	96644	96753.9	0.0104492	0.0104614	0.0104733	10.503	10.6386	10.7713	106.092	106.092	106.092	116.595	116.731	116.863	116.595	116.731	116.863

[truncated: 8 more sheets: Lower-bound scenario 2018, Upper-bound scenario 2018, Baseline Scenario 2019, Lower-bound scenario 2019, Upper-bound scenario 2019, Baseline scenario 2020, Lower-bound scenario 2020, Upper-bound scenario 2020]
